# Supplementary material for: The Hsf1-sHsp cascade has pan-antiviral activity in mosquito cells
Source: Commun Biol. 2025 Jan 25;8:123. doi: 10.1038/s42003-024-07435-4 (PMC11762766; doi:10.1038/s42003-024-07435-4)
Supplement: Supplementary file 5 — Supplementary Data 1 [file 42003_2024_7435_MOESM5_ESM.xlsx]

## Sheet: DEgenes at 4hpi
	baseMean	log2FoldChange	lfcSE	stat	pvalue	padj
AAEL000080	720.957	1.82	0.373265	4.87587	1.08327e-06	0.0110191		Mock vs. CHIKV infection, 4hpi
								log2Fold<=-1, upregulated upon CHIKV infection
								log2Fold>=1, downregulated upon CHIKV infection
								padj <= 0.05
								baseMean>=20

## Sheet: DEgenes at 8hpi
	baseMean	log2FoldChange	lfcSE	stat	pvalue	padj
AAEL022059	25.3396	-5.40475	0.951389	-5.6809	1.33988e-08	7.93543e-06		Mock vs. CHIKV infection, 8hpi
AAEL007830	623.16	-1.02187	0.232192	-4.40097	1.0777e-05	0.00537489		log2Fold<=-1, upregulated upon CHIKV infection	n=19
AAEL027610	321.117	-5.72729	0.510363	-11.222	3.18026e-29	3.01362e-25		log2Fold>=1, downregulated upon CHIKV infection	n=2
AAEL022253	214.509	-5.61644	0.522659	-10.7459	6.19513e-27	2.93525e-23		padj <= 0.05
AAEL017975	296.242	-4.94089	0.461859	-10.6978	1.04186e-26	3.2909e-23		baseMean>=20
AAEL017976	245.997	-5.05897	0.48408	-10.4507	1.45482e-25	3.44648e-22
AAEL020330	61.6813	-6.31293	0.851432	-7.41448	1.221e-13	1.15702e-10
AAEL006883	173.013	-1.07365	0.274567	-3.91035	9.21615e-05	0.0379705
AAEL013351	130.533	-3.52577	0.401878	-8.77324	1.73596e-18	3.29e-15
AAEL013345	402.672	-2.5953	0.33267	-7.80143	6.12085e-15	7.25015e-12
AAEL013346	4280.05	-1.52792	0.318238	-4.8012	1.57716e-06	0.000879126
AAEL013339	316.031	-2.33858	0.314472	-7.43653	1.03366e-13	1.08833e-10
AAEL013349	1815.67	-2.82468	0.348793	-8.09844	5.56687e-16	7.53595e-13
AAEL013350	815.291	-2.73861	0.335422	-8.16466	3.22349e-16	5.09097e-13
AAEL013344	2675.64	-2.26798	0.308526	-7.35103	1.96682e-13	1.55313e-10
AAEL013348	815.361	-2.13429	0.290052	-7.35832	1.86238e-13	1.55313e-10
AAEL001800	1011.97	-1.29663	0.221571	-5.85198	4.85754e-09	3.06867e-06
AAEL000566	1535.88	-2.07668	0.440135	-4.71827	2.37853e-06	0.00125217
AAEL015631	1407.43	-1.68869	0.247685	-6.81789	9.23847e-12	6.73414e-09
AAEL000080	625.553	1.42404	0.240656	5.91731	3.27246e-09	2.21499e-06
AAEL000006	28.3128	1.77801	0.419226	4.24116	2.22363e-05	0.0100339

## Sheet: DEgenes at 48hpi
	baseMean	log2FoldChange	lfcSE	stat	pvalue	padj
AAEL005641	46.0596	-2.38213	0.647654	-3.67809	0.000234987	0.0294154		Mock vs. CHIKV infection, 48hpi
AAEL006685	189.104	-1.69707	0.322599	-5.26061	1.44e-07	0.000134044		log2Fold<=-1, upregulated upon CHIKV infection	n=8
AAEL010557	36.0532	-1.50486	0.377648	-3.98482	6.75e-05	0.0119665		log2Fold>=1, downregulated upon CHIKV infection	n=51
AAEL004979	29.2625	-1.35426	0.372461	-3.63598	0.000276928	0.0315854		padj <= 0.05
AAEL011957	39.333	-1.24546	0.338933	-3.67464	0.000238182	0.0294154		baseMean>=20
AAEL010924	94.7225	-1.22986	0.292457	-4.20528	2.61e-05	0.00644061
AAEL010253	146.516	-1.1	0.266183	-4.1325	3.59e-05	0.00739932
AAEL003950	70.485	-1.04959	0.291787	-3.5971	0.000321779	0.034971
AAEL007298	426.412	1.00766	0.283453	3.55495	0.000378056	0.0390067
AAEL007920	1125.85	1.01334	0.244507	4.14442	3.41e-05	0.00730757
AAEL023822	989.22	1.02007	0.259005	3.93843	8.2e-05	0.012856
AAEL005739	105.805	1.02153	0.279665	3.65269	0.00025951	0.0310104
AAEL003524	310.184	1.03959	0.229649	4.52685	5.99e-06	0.00195202
AAEL007129	98.5224	1.06716	0.291233	3.66427	0.000248042	0.030176
AAEL010411	1852	1.07946	0.296074	3.64591	0.000266449	0.0310261
AAEL002102	202.312	1.09703	0.307685	3.56542	0.000363275	0.0380817
AAEL002531	268.224	1.11326	0.22425	4.96437	6.89e-07	0.00040129
AAEL002861	1039.06	1.14532	0.30126	3.80177	0.000143667	0.0198479
AAEL007109	352.028	1.14624	0.229762	4.98881	6.08e-07	0.000380919
AAEL024100	296.401	1.15362	0.327663	3.52075	0.000430321	0.0421495
AAEL010529	561.508	1.1648	0.282049	4.12978	3.63e-05	0.00739932
AAEL013065	288.395	1.16983	0.299519	3.90569	9.4e-05	0.0144498
AAEL007476	984.321	1.17899	0.245514	4.80214	1.57e-06	0.00075268
AAEL000663	1143.3	1.20508	0.226155	5.32857	9.9e-08	0.000126954
AAEL011703	333.284	1.20811	0.263668	4.58193	4.61e-06	0.00163267
AAEL018301	276.578	1.21273	0.251698	4.8182	1.45e-06	0.000737975
AAEL005766	10092.8	1.22239	0.259968	4.70208	2.58e-06	0.000999584
AAEL026751	10349.7	1.23299	0.241675	5.10187	3.36e-07	0.000228438
AAEL019957	160.216	1.23911	0.314584	3.93889	8.19e-05	0.012856
AAEL001315	303.111	1.25455	0.31836	3.94066	8.13e-05	0.012856
AAEL012125	317.509	1.26298	0.296963	4.25297	2.11e-05	0.00537343
AAEL005213	782.48	1.27079	0.282423	4.49958	6.81e-06	0.00213456
AAEL006904	322.065	1.27504	0.362437	3.51797	0.00043486	0.0421495
AAEL006815	63.7418	1.28473	0.308257	4.16771	3.08e-05	0.00716534
AAEL000248	731.827	1.30714	0.301259	4.33891	1.43e-05	0.00389164
AAEL011371	850.995	1.31058	0.306878	4.27069	1.95e-05	0.0051238
AAEL008664	1445.07	1.31096	0.249626	5.25169	1.51e-07	0.000134044
AAEL003965	1110.23	1.3263	0.305681	4.33885	1.43e-05	0.00389164
AAEL009339	122.207	1.32824	0.355875	3.73231	0.000189731	0.0253524
AAEL009387	1150.4	1.33136	0.250679	5.311	1.09e-07	0.000126954
AAEL007342	3610.73	1.34298	0.326732	4.11034	3.95e-05	0.00785436
AAEL017458	823.154	1.38091	0.332273	4.15597	3.24e-05	0.00730757
AAEL007830	2876.58	1.38106	0.289588	4.76906	1.85e-06	0.000794029
AAEL006449	3880.63	1.38969	0.303053	4.58562	4.53e-06	0.00163267
AAEL019499	1094.91	1.48229	0.309498	4.78934	1.67e-06	0.00075772
AAEL009126	111.188	1.49325	0.367412	4.06423	4.82e-05	0.00892745
AAEL024007	35.8487	1.49647	0.367083	4.07666	4.57e-05	0.00866033
AAEL006180	53.9638	1.54611	0.42545	3.63405	0.000279002	0.0315854
AAEL006895	1465.67	1.61269	0.314802	5.12288	3.01e-07	0.000222967
AAEL000834	348.783	1.65373	0.250293	6.60718	3.92e-11	1.6e-07
AAEL012014	7871.61	1.73672	0.315665	5.50179	3.76e-08	8.83e-05
AAEL005850	22.1426	1.84951	0.467247	3.95832	7.55e-05	0.0125557
AAEL013350	1122.45	1.94794	0.363798	5.35445	8.58e-08	0.000126954
AAEL002796	2758.54	1.98545	0.435471	4.55931	5.13e-06	0.00174303
AAEL020524	136.89	2.048	0.430384	4.75853	1.95e-06	0.000794748
AAEL001548	90.9997	2.09004	0.429553	4.8656	1.14e-06	0.000620059
AAEL021456	131.834	2.22433	0.424847	5.2356	1.64e-07	0.000134044
AAEL013349	1100.4	2.31477	0.422652	5.47678	4.33e-08	8.83e-05
AAEL012522	356.801	3.11005	0.375653	8.27905	1.24e-16	1.01e-12

## Sheet: FPKM values
	dsLUC_4hpi_1_FPKM	dsLUC_4hpi_2_FPKM	dsLUC_4hpi_3_FPKM	dsLUC_CHIKV_4hpi_1_FPKM	dsLUC_CHIKV_4hpi_2_FPKM	dsLUC_CHIKV_4hpi_3_FPKM	dsLUC_8hpi_1_FPKM	dsLUC_8hpi_2_FPKM	dsLUC_8hpi_3_FPKM	dsLUC_CHIKV_8hpi_1_FPKM	dsLUC_CHIKV_8hpi_2_FPKM	dsLUC_CHIKV_8hpi_3_FPKM	dsLUC_48hpi_1_FPKM	dsLUC_48hpi_2_FPKM	dsLUC_48hpi_3_FPKM	dsLUC_CHIKV_48hpi_1_FPKM	dsLUC_CHIKV_48hpi_2_FPKM	dsLUC_CHIKV_48hpi_3_FPKM
AAEL000001	70.0664	67.2549	49.7196	57.7374	58.4011	50.9129	59.5085	62.5825	62.2397	66.1426	59.5051	52.6335	36.9288	29.3004	36.2415	44.4072	42.2889	38.5045
AAEL000004	83.7493	102.223	79.0019	81.7844	93.6557	95.1819	108.677	118.483	111.274	122.769	130.776	75.2115	125.802	175.021	138.731	99.9006	131.49	116.347
AAEL000005	7.34867	6.81323	6.02351	7.02492	5.72968	7.42391	5.95994	5.15832	6.58266	6.64965	5.61336	8.40154	8.67414	8.36278	7.93376	8.42104	8.22243	7.1143
AAEL000006	1.08966	2.56618	1.67633	0.553125	1.51485	0.708368	1.51899	2.04	1.49271	0.472173	0.626034	0.372957	7.56235	6.72351	6.16314	4.59898	0.42362	1.1549
AAEL000008	9.68809	12.7009	11.6418	9.28943	13.4044	12.3119	10.5508	10.8037	12.9361	11.5497	12.659	8.32894	21.5973	27.6288	20.7711	12.5861	16.3187	15.2946
AAEL000010	457.595	473.545	439.948	322.085	377.785	263.463	179.82	244.369	214.809	183.101	270.629	444.179	317.507	151.409	172.449	344.971	173.365	160.952
AAEL000011	0	0	0	0	0	0	0	0	0	0	0	0	0	0	0	0	0	0
AAEL000012	0.0544795	0	0	0.0257472	0.107627	0.0531241	0.0836937	0.101993	0.0610612	0	0	0.0774551	0.0421838	0.0581803	0	0	0.0519862	0
AAEL000013	12.826	15.1246	13.0799	14.173	12.1183	15.4674	11.2321	14.036	11.6671	10.6449	11.9182	14.2269	9.01967	8.86681	7.27864	9.41438	10.1105	10.1321
AAEL000016	141.287	166.427	116.115	124.774	161.701	109.486	108.759	119.817	115.385	131.844	122.825	133.242	120.944	66.8313	81.0198	140.319	98.9141	91.6355
AAEL000017	0	0	0	0	0	0	0	0	0	0	0	0	0	0	0	0	0	0
AAEL000018	0	0	0	0	0	0	0	0	0	0	0	0	0	0	0	0	0	0
AAEL000020	35.0551	25.0437	32.2027	37.7557	30.7994	32.3389	35.1463	36.6999	32.8797	40.9281	36.2041	45.7075	30.6298	36.6976	32.3296	32.6438	35.9596	35.2614
AAEL000021	0.0956682	0.219668	0.0544348	0.0904262	0.0944985	0.139932	0.14697	0.268656	0.160839	0.147274	0.148401	0.204022	0.240749	0.357585	0.280956	0	0.136935	0.293325
AAEL000022	136.685	116.805	117.451	126.74	129.642	91.5666	83.4541	92.0852	74.6349	78.7341	79.9864	138.058	78.0904	39.7513	49.9252	95.4363	63.4273	52.1231
AAEL000024	1.61752	2.33753	1.63155	2.29333	2.46924	2.22253	0.790645	0.688225	0.824055	1.17711	2.05291	2.82233	9.1942	4.86814	3.45476	13.964	6.31431	4.35829
AAEL000025	4.63932	10.0713	6.88141	2.37996	3.76008	3.75058	3.80722	3.56326	4.75537	2.49051	2.95243	2.67781	25.5142	22.274	19.6412	19.422	3.06485	2.99888
AAEL000026	12.3663	12.8543	12.3744	14.1071	15.7252	9.00935	10.9182	11.1766	8.12501	13.2165	8.81965	15.1565	10.0156	7.13449	8.34877	16.1978	8.81638	8.42576
AAEL000027	0.049036	0.0692886	0.111605	0.0231746	0.0968729	0.047816	0.0753312	0	0.05496	0.0603898	0.10142	0.0697159	0.0569533	0	0	0.0980333	0	0
AAEL000028	147.669	178.038	116.851	134.504	173.651	118.519	137.675	136.687	125.315	152.506	136.129	117.796	107.995	65.5875	85.6271	109.045	89.6149	71.254
AAEL000029	0.407248	0.455563	0.154482	0.256622	0.402269	0.33093	0.312816	0.254141	0.152149	0.250771	0.210575	0.192999	0.262779	0.362427	0.265777	0.135696	0.323842	0
AAEL000032	4918.78	6001.62	4263.19	4368.29	5843.96	4395.18	3981.54	4231.54	4177.86	4683.34	4615.47	4125.23	4897.05	3669.37	3691.84	5812.28	4101.45	3591.8
AAEL000033	13.5636	8.9224	11.1064	11.0535	8.58828	11.7848	12.0881	10.9873	12.7659	9.36927	11.3741	11.0634	7.80944	9.14594	10.2987	6.08381	11.9887	10.3967
AAEL000035	0.369639	0	0.316328	0.175008	0	0	0	0	0.415026	0	0.191467	0.13146	0.14328	0	0	0	0.353348	0.378781
AAEL000036	0	0	0	0	0	0	0	0	0	0	0	0	0	0	0	0	0	0
AAEL000037	97.7291	97.67	80.4637	87.624	97.4507	85.1949	81.7788	79.467	73.6594	80.032	74.9195	92.0067	76.3608	59.7804	66.7567	73.1134	53.6373	43.619
AAEL000038	31.2804	34.7933	24.9259	24.7627	38.0391	30.8512	22.9825	26.5334	26.3948	26.0935	27.9068	23.3556	18.3179	11.237	16.5368	24.0414	18.5104	18.1427
AAEL000039	0	0	0	0.0208041	0	0	0.0676257	0	0	0	0	0	0	0	0	0	0	0
AAEL000041	0	0	0	0	0	0	0	0	0	0	0	0	0	0	0	0	0.039151	0
AAEL000042	7.64717	3.53418	6.14161	6.74243	4.10318	7.49941	6.33416	4.90763	7.34097	5.57161	5.31083	9.19796	3.35952	2.91892	3.75097	2.79491	2.91576	2.48576
AAEL000043	1.08905	1.42663	1.39424	1.26527	1.16538	1.85842	1.11536	1.69904	1.37319	1.08973	0.70389	1.96767	0.913528	1.06611	0.533048	1.63293	0.866006	0.742019
AAEL000044	0	0	0.0354915	0	0	0	0	0	0	0	0	0	0	0	0	0	0	0
AAEL000046	77.232	42.7131	66.8158	73.1032	46.4828	64.9009	69.8663	67.0941	57.0165	64.3934	58.0145	107.48	24.2073	25.1274	28.5782	26.1331	33.1587	32.5083
AAEL000047	0	0	0	0	0	0	0	0	0	0	0	0	0	0	0	0	0	0
AAEL000048	0.675278	0.730542	0.576346	0.738008	1.25067	0.370393	0.453858	0.711119	0.662251	0.441805	0.436456	0.900058	1.14378	0.540862	0.495785	1.77191	0.926287	0.776416
AAEL000049	60.1251	45.4835	69.7118	69.25	57.0122	56.9721	45.5481	53.6129	45.6336	42.406	50.7868	99.7327	53.3584	55.607	49.0443	54.1816	54.8885	51.7804
AAEL000050	68.2879	58.8938	59.2592	70.097	69.4037	50.9806	44.789	55.6522	44.9674	53.4422	56.7533	88.2945	125.63	104.562	73.4624	110.548	52.3682	52.9014
AAEL000051	0	0	0	0	0	0	0	0	0	0	0	0	0	0	0	0	0	0
AAEL000053	0.306587	0.308247	0.295218	0.256351	0.186362	0.229969	0.217381	0.132455	0.528656	0.20331	0.19511	0.184413	0.200871	0.100743	0.323213	0.0942974	0.36007	0.337442
AAEL000055	62.4671	97.8708	56.8826	54.8153	87.8259	64.7478	62.2106	69.0371	66.5642	69.3149	82.164	44.4867	125.379	122.587	116.945	157.929	126.831	112.424
AAEL000057	0	0	0.0169363	0	0	0	0	0	0	0.0366571	0	0	0	0	0	0	0	0
AAEL000058	0	0.0377068	0	0	0	0	0	0	0	0	0.0551927	0	0.0206627	0.0569963	0	0	0.0509282	0
AAEL000063	0	0	0	0	0	0	0	0	0	0	0	0	0	0	0	0	0	0
AAEL000064	0.234676	0.352326	0.100147	0.166363	0	0.114419	0.18026	0.329509	0.263028	0.252887	0.242687	0.0834115	0.181711	0.0626545	0.22973	0.234584	0.055984	0
AAEL000065	2.91381	3.03829	4.05711	3.04818	3.81441	5.27185	4.42888	4.40337	4.63931	4.08928	3.70302	3.8182	2.70467	4.49882	3.71159	1.45526	3.68493	4.00019
AAEL000066	0	0	0	0	0	0	0	0	0	0	0	0	0	0	0	0	0	0
AAEL000069	0	0	0	0	0	0	0.0584203	0	0.0852444	0.0468331	0	0	0	0	0	0	0	0
AAEL000071	0	0	0	0	0	0	0	0	0	0	0	0	0	0	0	0	0	0
AAEL000073	0.189266	0	0.215384	0	0	0.184557	0.145379	0	0	0	0.195727	0	0	0	0.370555	0	0.361209	0
AAEL000074	19.485	20.4492	17.6181	17.9486	20.2966	14.302	17.0894	15.52	13.4211	15.4015	13.6289	17.6288	16.2669	11.3502	12.6238	16.2901	11.4264	10.7174
AAEL000075	0	0	0.036579	0.0607645	0	0	0	0	0	0	0	0	0	0	0	0	0.0613449	0
AAEL000076	40.4668	24.9431	28.1131	35.5921	32.7789	25.9771	28.6053	34.6871	26.6555	26.4509	27.168	38.6611	16.2296	12.0099	13.1746	16.4015	16.6246	14.3198
AAEL000077	59.2046	78.7703	73.8677	72.9308	90.4185	68.6023	53.981	64.5683	54.919	73.2154	71.2021	82.3401	101.5	78.8381	74.985	112.884	75.8539	63.8734
AAEL000079	0.0200062	0.0955445	0.260904	0.108867	0.0593477	0.2149	0.337331	0.223939	0.424472	0.95836	0.463882	0.299063	0.221042	0.713233	0.764872	0.199318	0.323404	0.757593
AAEL000080	19.813	52.1022	25.8121	7.4946	11.4897	9.41426	31.599	41.1575	28.6382	11.9376	14.1942	11.273	258.956	212.914	221.965	199.447	31.9297	30.6711
AAEL000081	30.7473	45.7389	37.0234	34.4489	31.4191	45.6931	51.1475	48.447	57.0741	53.6529	51.9351	22.6657	31.734	39.0092	43.5685	33.215	44.1967	42.9937
AAEL000084	143.385	153.354	140.357	161.605	137.435	140.219	139.356	141.532	133.283	151.093	136.089	140.613	140.93	128.239	123.858	158.813	140.486	123.707
AAEL000085	0	0	0	0.0522268	0	0	0	0	0	0	0	0	0	0	0	0	0	0
AAEL000087	8.16627	5.25414	9.06255	9.83526	6.08485	8.5954	8.54517	7.16998	8.60776	6.10164	5.7837	10.1265	6.86451	6.94651	8.25204	7.13001	7.01909	7.91119
AAEL000088	8.12341	9.84453	8.01903	7.25858	8.23561	8.35624	8.75405	8.40809	10.2755	8.86531	11.6392	5.77136	9.86034	11.7487	10.3433	8.45909	9.08993	9.48006
AAEL000089	0	0	0	0	0	0	0	0	0	0	0	0	0	0	0	0	0	0
AAEL000090	24.0939	20.4101	26.971	27.0259	18.2562	33.4199	42.3822	38.7316	32.0705	41.434	35.1035	25.0656	38.3305	57.184	60.0139	32.2146	47.3877	57.0256
AAEL000091	210.404	175.842	180.128	208.112	194.008	175.131	157.538	184.304	155.142	163.486	161.526	249.338	105.622	76.445	95.1113	159.188	128.17	117.711
AAEL000092	1.08611	0.596826	0.755327	0.798469	1.19204	0.117677	1.01966	0.677785	0.811552	0.668797	0.249598	0.77208	0.32705	0.257754	0	0.482527	0.115156	0
AAEL000094	4.98354	2.3353	4.03159	3.47678	2.612	3.04135	4.4269	3.87158	5.5856	3.06872	6.73132	3.06063	4.31817	4.12732	5.97369	2.50773	4.01142	4.43497
AAEL000095	0.140379	0	0	0.044227	0	0.0456271	0	0	0.104891	0	0	0	0.0181135	0	0	0	0.0446499	0
AAEL000097	5.02032	4.43361	6.45025	5.89328	4.63901	6.23771	6.03311	6.36688	6.53438	4.58719	4.94049	7.7707	3.69917	3.80483	5.07305	3.39952	6.18137	6.12394
AAEL000098	0	0.0551524	0.0221985	0.0184351	0	0.0380551	0.0299733	0	0	0.0240249	0.0403596	0	0.0302147	0.208463	0	0.312208	0.298037	0.159597
AAEL000099	145.985	176.129	130.457	131.86	190.153	146.783	111.995	129.621	122.954	141.069	146.083	134.004	247.298	197.95	198.056	260.853	219.129	188.45
AAEL000101	0.38993	0.325578	0.383228	0.117271	0.420178	0.172831	0.245057	0.132728	0.119192	0.174624	0.146633	0.125994	0.24703	0.264994	0.347011	0.354342	0.236781	0.217373
AAEL000102	48.2477	54.7567	42.7196	43.045	52.3677	47.5202	36.6255	35.1017	40.58	43.4943	49.1426	36.7679	87.0447	80.0928	71.9934	106.798	69.5607	58.4784
AAEL000106	22.1819	30.2606	19.1846	22.9488	26.4522	20.5289	20.632	27.3327	22.1495	24.0895	22.1884	22.2477	21.3602	14.2994	17.0557	31.1231	16.1637	15.9929
AAEL000107	5.675	7.15529	7.82424	6.16865	7.24418	7.83247	4.66087	5.23046	6.06703	4.00523	5.41729	5.4306	5.40823	4.66193	5.46993	4.18912	5.08203	4.55074
AAEL000108	0	0.0177261	0.0285519	0	0	0	0	0.0939429	0	0	0	0	0.0388543	0	0	0	0	0
AAEL000109	0	0	0	0	0	0	0	0	0	0	0	0	0	0	0	0	0	0.0357337
AAEL000111	6.03794	6.2984	8.85163	9.29922	8.70059	7.34233	6.05651	7.31425	6.21007	6.08	6.46444	14.5428	11.9356	10.2411	6.39745	15.1954	7.4562	6.67909
AAEL000113	0	0	0	0	0	0	0	0	0	0	0	0	0	0	0	0	0	0
AAEL000115	46.4926	23.1087	39.2159	50.9565	29.3084	33.8311	29.6105	30.836	28.6733	32.8009	27.9056	73.5736	20.3063	13.4731	13.265	22.1862	20.9563	21.2511
AAEL000116	4.84705	2.45162	3.86531	4.66824	2.82915	5.19195	4.65391	3.84972	3.70406	3.68562	4.51886	3.68053	3.35505	4.19595	5.75139	2.34916	3.85436	5.92953
AAEL000117	0	0.0307394	0	0	0	0	0	0	0	0	0	0	0	0	0	0	0	0
AAEL000118	23.0471	24.6279	19.3427	19.1803	18.9236	19.1377	23.3458	24.2029	23.9748	20.4671	20.8174	14.9498	15.6985	14.5369	14.8764	21.7421	19.0027	18.6964
AAEL000119	9.3992	9.32615	7.62892	9.36324	9.01122	8.58129	8.77693	8.45327	8.83058	7.26306	8.81477	7.7624	8.68706	9.84088	10.1032	8.10592	8.39749	9.70036
AAEL000122	4.15469	2.21603	4.67171	4.52283	2.51915	3.1446	3.14706	3.35407	3.58618	2.38621	2.60843	6.38581	3.84397	3.10513	3.17889	2.56752	3.01643	2.84042
AAEL000123	0.950568	0.335792	1.11021	0.66204	0.691855	0.536637	0.768581	0.280988	0.785037	0.677753	0.620854	0.995806	0.736031	0.267142	0.685657	0.800163	0.190961	0.511316
AAEL000124	0	0	0	0	0	0	0	0	0	0	0	0	0	0	0	0	0	0
AAEL000126	23.9942	60.7173	45.8072	27.8658	50.8247	44.178	37.5069	42.1865	43.0163	46.3555	51.4203	25.5238	67.739	60.4771	81.5407	77.6185	64.149	65.2893
AAEL000127	0.281702	0.281954	0.213715	0.377212	0.278257	0.274693	0.216381	0.263692	0.105242	0.289106	0.0971036	0.133499	0.163591	0.350979	0.0919192	0.187726	0.0896005	0.383875
AAEL000128	19.5898	40.3694	23.4669	21.6959	31.4252	26.6784	39.6905	34.0036	42.8972	46.9216	41.6327	18.0778	31.9942	42.3765	46.7344	52.8485	50.8546	55.5706
AAEL000134	0.227604	0.160804	0.143895	0.143422	0.199841	0.271261	0.213678	0.28407	0.340134	0.140152	0.0261526	0.143818	0.11749	0.216058	0.0990254	0.0505587	0.217188	0.20677
AAEL000137	31.6816	43.3067	33.5927	30.7842	41.4541	43.5599	30.4365	36.4241	33.7999	31.5983	40.1311	28.4006	76.7818	83.5108	65.7335	65.9507	69.5161	60.1887
AAEL000138	244.442	224.418	197.314	230.43	249.385	180.637	176.86	196.476	161.37	176.967	167.237	258.59	151.462	97.1198	129.059	189.279	137.031	117.183
AAEL000139	0	0	0	0	0	0	0	0	0	0	0	0	0	0	0	0	0	0
AAEL000140	7.49445	9.90412	8.29763	6.4242	9.14517	8.11083	7.36243	6.34664	9.85802	6.54141	8.07479	3.90776	9.13576	8.33952	6.3078	7.8106	7.96705	5.49642
AAEL000143	17.4136	11.7114	12.4806	16.1429	13.2313	11.2658	12.2826	13.3224	10.2279	10.6712	10.9087	14.8783	5.47767	5.72202	4.42557	7.53177	5.83182	6.33166
AAEL000146	0	0	0	0	0	0	0	0	0	0	0	0	0	0	0	0	0	0
AAEL000147	223.082	210.795	221.941	277.924	242.906	179.846	173.188	218.178	155.371	203.432	204.31	391.202	324.901	177.044	197.492	347.244	167.735	169.89
AAEL000148	4.68089	4.18186	4.40548	4.69185	4.42263	4.45313	3.91196	3.90537	3.66109	3.72826	3.84563	5.67841	3.42967	3.10064	2.3965	3.12794	4.12681	5.00588
AAEL000149	31.5839	21.2642	30.4981	31.0826	18.5351	18.3883	25.9014	27.4778	18.9492	25.6262	23.7281	37.838	25.4986	21.6265	21.279	30.6429	26.4155	21.0766
AAEL000151	0	0	0	0	0	0	0	0	0	0	0	0	0	0	0	0	0	0
AAEL000152	13.4668	2.92334	0.358176	2.75306	9.80764	3.93055	6.15237	3.40075	3.22152	4.342	3.36458	5.39684	3.33291	1.98651	2.8131	8.24526	2.12242	0
AAEL000154	0.686777	0.191145	0.50919	0.767174	0.123342	0.487048	1.26287	0.935085	0.489839	0.961131	0.688701	0.828471	0.298117	0.311153	0.570439	0.291245	0.476616	0.978407
AAEL000157	3.60999	1.37429	2.73212	2.3024	1.93872	2.7683	3.28442	2.0997	2.51409	2.11502	2.46466	3.7123	2.42888	3.78037	2.81341	0.840832	1.70567	2.72234
AAEL000159	42.0515	36.541	39.8119	46.4938	39.1757	36.8911	31.6525	38.4416	29.95	32.2594	29.6701	53.7373	36.6445	26.3591	24.6441	45.5496	32.2761	35.9344
AAEL000162	0.16965	0.159702	0.225261	0.292415	0.111693	0.330926	0.217207	0.317736	0.253563	0.0695975	0.0584277	0.361871	0.109442	0.120762	0.110691	0	0	0
AAEL000163	83.8759	68.2185	67.2202	77.7554	75.5982	64.1079	61.0944	74.5567	53.6126	63.7727	58.6698	83.5058	40.1819	34.5702	35.9359	58.4898	42.1417	42.7478
AAEL000164	0.867634	0.966638	0.797481	0.851307	0.791099	0.846048	0.666446	0.874639	1.12206	0.780845	1.31137	0.521881	0.930205	0.855298	0.522674	1.46772	0.891041	1.50064
AAEL000165	16.441	13.1661	15.14	15.9056	17.0148	11.2719	7.94146	10.5822	10.11	11.5972	10.9686	18.0717	37.752	22.7534	19.9846	47.3281	35.4454	32.5029
AAEL000166	0.281952	0.74978	2.16366	1.04092	0.557068	1.65148	3.43927	2.34759	3.14392	2.45888	1.91968	1.38054	1.23542	2.72369	3.5753	1.17197	2.24377	3.39495
AAEL000170	2.17985	0.552104	1.75518	1.51615	1.5438	1.56413	1.76917	1.15499	1.42904	1.36761	1.19093	2.28051	1.49679	2.02047	1.36892	0.493356	1.05967	1.00884
AAEL000172	7.88153	14.2658	18.3987	7.44646	8.65427	17.1302	19.0695	17.1423	26.7176	25.2615	22.8951	8.62706	18.0277	33.492	32.375	22.4516	38.3524	39.7363
AAEL000173	122.436	47.6495	82.3001	118.768	56.575	65.5635	82.0909	74.2044	66.7534	74.2426	66.0978	125.981	36.7162	26.8155	31.2844	46.466	50.4956	49.2046
AAEL000174	0.315591	0.38223	0.333487	0.660519	0.445332	0.527553	0.796497	0.590829	0.859029	0.721803	0.559482	0.640979	0.785456	0.866647	1.05922	0.5408	0.559275	1.0137
AAEL000175	227.169	344.053	231.907	228.476	308.056	266.862	271.824	281.22	315.841	292.612	343.147	176.336	339.143	397.566	331.949	293.622	335.279	281.376
AAEL000176	0.271337	0.127801	0.30878	0.235097	0.22335	0.507124	0.31263	0.296322	0.126716	0.194928	0.257217	0.289326	0.323901	0.507096	0.619777	0.406845	0.345226	0.184875
AAEL000178	58.6848	34.6234	54.3704	73.2815	51.1893	48.3365	45.7851	43.1411	40.8652	51.0829	50.7324	86.783	58.5249	68.3588	50.5302	48.5264	48.3762	48.3585
AAEL000179	136.466	74.4517	142.149	163.4	123.514	122.613	108.172	105.458	74.8639	94.234	87.5607	247.203	135.814	95.1712	105.677	168.228	101.764	125.658
AAEL000180	142.492	74.5063	131.172	146.643	115.867	96.5546	88.4173	98.7012	73.2087	92.8864	86.8711	197.033	91.4766	55.2072	68.5094	100.306	76.0797	64.4659
AAEL000181	14.9674	31.8872	25.2738	17.0937	24.2073	28.0936	28.0317	26.6867	37.1407	32.2549	34.1673	12.7832	20.0081	30.4766	29.7362	21.0357	27.6471	29.8088
AAEL000182	2807.26	2225.14	2743.39	2914.47	3023.52	2159	1773.97	2191.6	1545.51	1865.17	1767.78	3556.31	2126.01	1015.53	1094.07	2617.34	1254.37	1108.25
AAEL000184	35.2828	17.3737	30.6943	36.2434	23.2343	27.1073	24.7123	24.5657	18.4109	18.3746	19.098	49.3333	37.2917	28.4413	27.7835	43.1389	25.7844	32.3843
AAEL000185	58.7543	17.1239	54.6398	64.826	36.1777	53.4856	68.4498	49.4547	45.6023	71.0107	51.6288	121.685	63.7868	71.4797	65.4949	38.2394	46.622	63.0397
AAEL000186	10.6721	9.23109	8.96667	11.2657	11.0342	5.93271	9.8829	8.58935	5.58942	7.79987	4.53833	11.7696	10.1169	6.39086	6.44404	14.7555	6.18634	5.5045
AAEL000187	0.0610949	0.074935	0.0782072	0.0505198	0.181035	0.0893534	0.117312	0.114369	0.136943	0.131663	0.155323	0.162854	0.130083	0.195727	0.23922	0.122133	0.131164	0
AAEL000188	0.139245	0.039351	0.237689	0.0526461	0	0.108624	0.342262	0.156411	0.156067	0.12004	0.230397	0.0395937	0.0646909	0.0594816	0.109048	0	0.23917	0.341547
AAEL000191	16.7528	17.9683	18.2921	17.2273	13.1813	20.3637	24.1833	22.6034	23.6004	25.8965	24.6131	14.1676	25.0155	37.7559	38.1153	18.8251	32.5511	33.8892
AAEL000193	2.73471	1.40318	4.69261	3.00206	1.52735	4.01048	7.63173	5.37201	6.27196	6.101	4.89719	3.64008	3.10524	7.17079	8.62284	3.14257	6.32512	9.98787
AAEL000194	5.81196	9.45424	8.24584	6.68046	7.9265	9.78385	10.2519	10.0616	14.4674	10.1508	12.4377	4.99133	10.7043	16.9985	17.7523	7.60998	14.1712	14.8502
AAEL000195	1.13591	1.57338	1.70087	1.42686	1.94878	1.36999	1.65319	1.90273	1.70869	1.58299	1.51473	1.01998	1.30775	1.69192	1.46312	1.37451	1.59737	1.58864
AAEL000196	0.257938	0.501147	0.770521	0.457134	0.382177	0.188641	0.643916	0.241448	0.505925	0.397077	0.266744	0.733437	0.149793	0.0688651	0.126251	0.644591	0.1846	0.131809
AAEL000199	76.9696	69.0912	67.2133	88.6559	86.625	79.2708	74.349	83.7706	81.9709	89.9437	96.0903	103.834	87.2021	112.56	99.9841	69.5593	84.579	76.6218
AAEL000200	64.4504	47.6916	70.6419	64.7665	55.6208	62.5165	36.7385	44.4537	36.1188	34.047	33.3253	75.9573	61.8552	28.9819	34.5346	65.7822	38.8449	32.5892
AAEL000201	5.97462	2.30425	5.04779	4.30013	2.80069	4.6435	7.06388	5.23238	5.32659	3.9554	4.29746	4.40323	2.80081	3.32219	3.76847	1.31632	3.42483	4.36914
AAEL000203	0	0	0	0	0	0	0	0	0	0	0	0	0	0	0	0	0	0
AAEL000204	0.633479	0.646288	0.685775	0.561246	0.973221	0.617706	0.697484	0.856489	0.749446	0.844827	0.982718	0.792159	0.885466	1.01456	1.17112	1.05515	1.35844	1.85269
AAEL000206	0	0	0.119556	0.099302	0	0.204889	0	0.393368	0	0	0	0	0.0813475	0	0	0	0	0
AAEL000208	278.11	202.58	215.069	292.23	261.005	195.745	191.252	238.45	156.064	215.277	206.429	318.983	248.297	176.733	164.206	286.371	167.936	155.339
AAEL000210	137.003	145.156	103.957	126.912	127.708	99.1245	117.911	136.014	112.84	136.916	119.463	115.439	93.1149	69.6613	78.003	116.743	107.81	85.429
AAEL000211	513.405	409.781	621.833	580.493	545.506	540.683	315.699	360.567	346.191	294.438	301.053	795.42	393.451	180.785	273.841	378.383	245.749	230.306
AAEL000213	0	0.131944	0.127515	0.0706089	0	0.0728435	0	0	0.0837268	0	0	0.053103	0	0	0.292511	0.149345	0	0.152694
AAEL000214	18.4119	18.3692	14.8847	18.7815	18.0968	16.1762	15.5079	15.5284	14.8132	14.9016	13.9504	15.1294	14.7152	9.58799	10.9749	15.8535	11.6984	9.87447
AAEL000215	41.0512	23.713	31.0309	42.3229	26.6404	21.7948	30.7883	34.7305	22.2955	25.2322	20.6484	48.7776	8.71092	4.61472	7.87675	14.15	9.09996	7.61437
AAEL000216	0.425343	0.450762	0.514289	0.427164	0.105036	0.259225	0.367554	0.497688	0.476729	0.458349	0.164949	0.377952	0.288178	0.624576	0.520473	0.744057	0.405877	0.652064
AAEL000217	0.337462	1.20479	2.21046	1.33954	1.03337	2.04038	3.58586	2.84309	4.53876	3.66787	3.82832	1.6433	2.27357	5.37787	5.45131	1.26632	3.55901	4.4985
AAEL000219	27.8938	24.8946	25.906	28.9222	23.458	22.5409	17.9178	22.0985	19.0574	17.7819	18.165	28.8191	28.7797	20.4844	23.9357	41.157	23.332	20.25
AAEL000221	35.7066	27.1466	41.2879	44.202	36.0159	34.2351	27.4075	27.5775	19.1218	25.2697	20.4999	48.7108	46.9705	25.1804	22.6957	63.1053	27.088	27.6376
AAEL000223	0	0.0980328	0	0	0	0	0	0	0	0.028547	0	0	0	0	0	0	0	0
AAEL000224	0	0	0	0	0	0	0	0	0	0	0	0	0	0	0	0	0	0
AAEL000226	46.4784	17.9886	51.4696	49.7951	27.8021	39.0022	34.2787	32.4135	23.2449	28.278	21.3516	71.6083	27.6366	16.71	23.3839	24.8034	17.6698	20.2498
AAEL000227	9.13042	6.92043	14.8542	12.1492	8.49343	11.9719	9.36238	8.96159	6.70641	5.84059	5.08774	17.6441	9.0431	5.254	6.76858	7.26602	3.89105	6.61358
AAEL000229	0	0	0	0	0	0	0	0	0	0	0	0	0	0	0	0	0	0
AAEL000230	35.6988	25.9721	19.9094	28.2529	20.4298	16.7146	23.8302	27.3167	22.8638	23.2035	17.5797	27.6932	12.1207	11.3464	9.70734	16.7095	15.2752	11.8721
AAEL000231	35.6662	50.8169	30.4819	31.3623	38.7888	30.7038	29.3608	35.4769	34.4028	36.2044	38.2995	23.8173	25.2594	22.2379	24.8281	35.3641	28.671	28.0567
AAEL000234	7.69848	2.69045	9.6191	8.3837	6.38412	8.93855	7.23224	4.92848	4.09459	4.59403	4.34144	17.5024	5.21553	3.8763	4.22924	4.37957	3.82688	5.46596
AAEL000235	11.7555	3.09184	9.08081	10.4878	8.79374	7.41264	8.39127	7.92708	5.40212	8.3297	7.81577	20.8307	13.6029	12.423	10.4971	8.79051	7.46363	9.92621
AAEL000236	0	0	0	0	0	0	0	0	0	0	0	0	0	0	0	0	0	0
AAEL000238	0	0.0292425	0	0.0195603	0	0.0403612	0	0	0	0	0	0.0588476	0.0160233	0.0442027	0	0	0	0
AAEL000239	0	0	0.00838841	0.0278694	0	0.0143757	0.033972	0	0.033047	0.018156	0.0304915	0.0523995	0	0.0629758	0.0288635	0	0	0.0301342
AAEL000240	45.3852	25.4004	47.3603	52.573	38.4233	33.3131	31.3256	34.7986	30.6286	33.203	29.5394	69.412	29.0152	23.5313	21.9345	31.5233	23.2059	25.6885
AAEL000241	92.9828	90.2388	85.6624	98.8343	92.0455	74.3214	65.9401	77.7736	55.9946	75.5815	80.9084	94.6722	66.862	43.0705	44.9514	96.3787	58.9804	47.3432
AAEL000242	0	0	0	0.0133791	0	0	0	0	0.0317294	0.017432	0	0	0.0219201	0	0	0	0	0
AAEL000243	0.0103882	0.00366967	0.00591084	0	0	0	0	0	0	0	0	0	0	0	0	0.0207682	0	0.0212339
AAEL000244	0.0567642	0.240626	0.22609	0.214616	0.224281	0.0553519	0.130805	0.10627	0.31811	0.139815	0.469616	0.161407	0.0879058	0.0606202	0	0.113484	0.162499	0.116028
AAEL000245	134.914	98.0249	136.355	148.263	114.686	93.5169	102.025	108.248	78.0792	101.951	69.88	175.47	115.073	59.0203	51.3735	111.417	72.0146	64.0774
AAEL000246	0.176344	0.158847	0.581959	0.441705	0.267885	0.533059	0.697573	0.429174	0.592936	0.961015	0.401187	0.363524	0.443758	0.583778	0.736115	0.371962	0.504812	1.00923
AAEL000247	0.0788805	0	0	0.0372264	0	0	0.060504	0	0	0	0	0.111987	0.0304956	0	0	0	0	0
AAEL000248	14.9789	10.0053	17.3704	16.4221	16.2979	23.8001	11.4472	13.3096	13.891	13.5311	11.3622	18.5124	38.0919	65.1633	40.4914	14.593	20.4969	22.6135
AAEL000249	0	0	0	0	0	0	0	0	0	0	0	0	0	0	0	0	0	0
AAEL000250	0	0	0	0	0	0	0	0	0	0	0	0	0	0	0	0	0	0
AAEL000251	0	0.0125222	0	0.0335059	0.0700296	0	0	0.132728	0	0.021828	0	0	0	0.0378562	0	0	0	0
AAEL000252	0	0	0	0	0	0	0	0	0	0.100302	0	0	0	0	0	0	0	0
AAEL000254	0	0	0	0	0	0	0	0.11328	0	0	0	0	0	0	0	0	0	0
AAEL000255	0.16089	0.241548	0.434842	0.608297	0.874075	0.470661	0.556123	0.527114	0.315572	0.321982	0.291169	0.94356	0.124578	0.300684	0.393748	0.402066	0.422198	0.411082
AAEL000256	1.37865	1.06473	2.73922	2.73369	1.98485	3.51371	3.23202	3.28048	2.8298	2.27806	2.65807	3.83975	2.32872	4.75845	5.76128	1.54717	4.61819	6.49536
AAEL000257	27.6104	20.1747	27.0369	25.5463	19.9364	30.2708	23.2946	23.0433	22.8595	21.1341	21.3199	28.6159	21.0782	22.7955	21.9256	15.6289	19.8408	19.0285
AAEL000258	16.6463	20.2433	17.9091	17.2714	19.0887	17.4915	15.9095	15.8507	15.9767	18.2325	16.9672	16.0837	18.1302	14.2523	12.924	18.4567	14.652	16.2306
AAEL000260	6.43418	7.55829	6.21793	6.03337	7.76786	5.87575	6.39353	7.26565	8.18448	7.20075	8.55493	5.69915	5.23904	5.83512	4.39901	5.41075	4.82407	6.05398
AAEL000261	2.61772	2.70649	2.65199	2.65533	2.52265	3.86002	2.50115	3.34684	2.79085	1.80849	2.11284	3.44937	1.70558	2.1137	2.25004	1.40408	2.92439	1.69657
AAEL000263	0.0591297	0.350797	0.998115	0.580171	0.442129	0.790033	1.49342	1.08133	1.28478	2.72518	1.75014	1.17332	1.54298	3.04015	3.06235	1.31628	1.93899	3.36818
AAEL000265	34.6672	27.7906	33.5317	35.5969	37.0668	23.9858	24.9735	24.2231	17.5874	21.1401	21.0057	46.4494	24.9356	13.7647	15.6206	31.8529	15.6556	13.5709
AAEL000266	0	0	0	0	0	0	0	0	0	0.0228146	0	0	0	0	0	0	0	0
AAEL000267	46.6047	28.8056	33.5889	41.7764	35.879	25.137	36.9923	40.2637	28.7785	27.446	27.5425	46.6973	12.4154	8.89544	8.61836	13.1086	12.2533	11.7218
AAEL000268	0.581624	0.790014	0.581697	0.85521	0.255298	1.26043	0.546033	0.598098	0.724342	0.557115	0.93568	0.551271	0.918618	0.828212	1.77152	1.29208	1.97354	2.77431
AAEL000269	1062.08	957.003	1208.73	1264.3	1268.94	1086.83	655.936	796.831	701.978	705.735	832.117	1672.6	1273.52	812.247	776.827	1476.83	969.612	906.613
AAEL000270	157.877	125.862	169.548	174.429	145.088	142.773	118.035	134.72	104.248	119.78	109.167	207.776	105.04	65.2758	84.4107	125.161	97.1609	90.1985
AAEL000271	196.623	257.953	185.31	188.783	239.928	197.317	180.825	223.62	192.927	161.263	194.428	163.47	205.443	148.9	170.324	209.121	178.085	165.7
AAEL000272	13.3717	10.3209	14.141	16.3768	12.9894	11.6099	9.84483	12.71	9.42584	9.11798	11.6651	17.5127	10.8887	10.5575	10.3949	14.4953	9.45397	12.5249
AAEL000275	6.85552	9.18325	6.49128	4.9322	5.86953	7.07791	7.21028	8.09446	9.24282	9.11483	10.8471	3.92216	11.2286	13.8724	12.9496	8.44061	9.18583	8.79462
AAEL000276	15.291	36.2592	21.6695	16.398	27.301	23.4284	27.048	27.5857	37.9529	47.2295	36.7606	15.5146	15.4766	19.4886	23.6181	29.791	25.1742	29.0035
AAEL000278	8.53149	9.64528	8.53788	8.75577	7.13394	9.60397	11.5216	9.71083	11.264	11.6021	11.7362	7.89983	12.4914	19.3931	13.5972	12.4243	13.8014	13.0339
AAEL000279	46.0217	40.7766	39.9232	48.6107	52.6629	31.6344	36.2195	43.7857	32.4147	40.9597	39.2705	58.8159	26.8722	20.0083	23.3875	35.4454	26.6373	25.7023
AAEL000281	3.67526	5.99403	6.95794	6.66529	5.60241	8.42105	8.38097	6.96485	8.19318	8.76667	10.9497	10.8111	9.20229	13.1567	15.2811	5.45874	11.491	14.1317
AAEL000282	0.0682611	0.265248	0.737966	0.483907	0.134853	0.732191	1.15352	1.02235	0.918094	0.546432	0.564731	1.01901	0.554978	1.31217	1.4701	0.136468	0.781646	0.9767
AAEL000283	0	0	0	0	0	0	0	0	0	0	0	0	0.0758408	0	0	0	0	0
AAEL000284	114.689	54.7344	101.205	138.131	90.2457	83.8093	86.6023	84.7485	64.2725	88.3136	75.0971	181.308	32.2535	27.8768	29.3593	34.6986	34.4486	35.4766
AAEL000285	0.132995	0.152693	0.0567359	0.0313997	0	0.162115	0.178785	0.0622285	0.0372404	0.0204406	0.0687515	0.0945319	0.0514688	0.213064	0.0650789	0.0664544	0.0634369	0
AAEL000287	4.08481	4.75648	4.69153	5.07649	5.37983	4.42576	4.12541	3.82367	3.73047	4.47166	5.00653	6.13014	6.94081	4.3623	4.44303	8.31764	4.90843	3.7109
AAEL000288	0.0329347	0.041192	0.0562253	0.0155608	0	0.113909	0.0954582	0.218301	0.0369145	0.121705	0	0.165658	0.134953	0.140716	0.128988	0	0.220041	0.0673288
AAEL000289	17.1384	20.2303	13.2623	15.8006	17.0851	17.1234	14.9871	15.401	15.2489	16.3975	14.3424	14.4697	11.6779	9.06683	11.2536	14.3379	11.2717	12.9347
AAEL000290	18.5821	16.7484	16.6372	19.146	15.2508	16.2546	15.1654	12.7898	14.242	16.6587	13.2113	18.9399	12.6955	9.84926	11.5028	13.2482	9.9741	9.91459
AAEL000291	156.562	130.685	140.004	135.618	100.085	148.288	184.976	185.919	168.54	181.185	200.486	108.348	210.292	185.242	220.355	145.768	198.207	212.993
AAEL000292	3.80682	3.01683	4.2876	3.69391	2.4706	4.51764	4.20179	3.05385	4.37929	2.77898	2.54018	4.56328	4.27884	2.98061	2.6229	2.39149	2.71638	2.88969
AAEL000293	74.4088	147.894	91.063	75.5833	104.506	101.925	119.136	115.193	152.963	163.339	156.811	63.3527	75.4123	87.5578	106.197	90.65	111.412	118.915
AAEL000294	9.77312	17.4675	7.87059	8.42413	15.5898	9.03043	9.29799	8.97696	9.54382	10.2296	13.6591	6.65066	11.7451	13.0459	10.4771	17.4798	10.7899	12.0356
AAEL000297	101.813	80.6461	108.302	122.886	103.562	83.4122	79.7542	87.4128	63.2517	79.046	72.5033	149.275	66.7642	40.6761	45.7573	90.619	56.0844	42.8156
AAEL000298	0.158235	0.139743	0.157562	0.186956	0.468902	0.270022	0.212702	0.222179	0.044338	0.0974367	0.0818186	0.168726	0.168469	0.0422461	0.154901	0.0790865	0	0.0808599
AAEL000299	2.95598	1.53151	3.58814	2.91043	3.11449	2.88243	2.64897	3.68933	2.20873	1.8202	1.57939	3.85238	2.04088	3.10417	2.02557	1.77289	2.0215	2.41685
AAEL000301	48.7224	69.4767	40.6467	46.0715	72.2489	53.0086	47.1546	50.9228	57.279	77.1441	77.6934	45.1921	63.6302	60.5982	61.8838	71.8442	55.9276	49.1866
AAEL000304	135.947	124.886	137.139	142.394	133.601	118.482	103.959	120.456	114.181	95.9067	103.831	155.349	142.998	102.237	106.838	169.088	126.507	129.748
AAEL000305	1.00486	1.02688	1.06184	0.898918	0.921675	1.15483	1.48858	1.20936	0.92514	1.17123	1.22473	0.841876	0.944799	0.80484	1.26473	0.789221	1.40406	0.953631
AAEL000308	0.230962	0.120548	0.077661	0.225411	0.134833	0.0665435	0.104846	0.324291	0	0.177771	0.0705716	0.0970295	0.201198	0.210933	0.133625	0.543472	0.110193	0.279037
AAEL000311	0	0.0292863	0	0.0195318	0	0	0	0	0	0.0255087	0	0.0294678	0.0321068	0.0886986	0	0.0830193	0	0
AAEL000312	0.200431	0.0354014	0.342133	0	0.19798	0	0	0	0	0.123419	0	0.284958	0.0775974	0.214046	0	0	0.095629	0
AAEL000314	5.01319	7.42174	6.27549	5.10462	6.66255	6.35495	2.55547	2.38899	4.39292	3.11506	3.25196	5.70195	2.41725	1.41143	1.33841	1.91336	1.00023	1.02471
AAEL000315	3.32003	6.43074	3.97192	3.04424	5.99828	4.86998	3.18228	4.62182	4.80247	4.50811	5.37014	2.70301	4.10876	5.4244	5.72232	4.93553	5.55092	4.69819
AAEL000316	0.340863	0.120411	0	0.161093	0.336696	0	0	0	0	0	0	0.242308	0.329916	0.364019	0.33368	0	0	0
AAEL000320	0	0	0	0	0	0	0	0	0	0	0	0	0	0	0	0	0	0
AAEL000322	11.4335	12.4479	7.67377	8.45038	11.2367	8.9719	11.3755	10.893	9.71217	11.2231	9.97708	6.4761	9.81029	10.7412	10.3564	12.1196	12.3024	11.676
AAEL000323	0.229041	0.16182	0.130324	0	0.452482	0.223343	0	0	0	0	0	0.162818	0.177348	0	0	0.457902	0.218559	0
AAEL000324	0.860393	0.943805	1.1466	0.856052	0.492032	1.3468	1.23481	1.35644	1.37038	1.17115	1.7327	1.30372	1.1308	1.8135	1.41854	0.724256	1.42598	1.85124
AAEL000326	0	0	0	0	0	0	0	0	0	0	0	0	0	0	0	0	0	0
AAEL000327	0	0	0	0.0196492	0	0	0.0319372	0	0	0.0127998	0	0.0147769	0	0	0	0.0415626	0.0198368	0
AAEL000328	14.654	11.2003	14.2609	23.8418	16.3166	22.9744	16.2729	15.732	20.7557	19.3253	23.2989	19.9913	9.55858	13.8676	15.7278	7.07089	22.2894	27.9506
AAEL000329	0	0.049807	0	0.0666348	0.139272	0	0.0541507	0	0	0	0	0.100228	0.0272939	0.225859	0	0.140939	0	0
AAEL000330	255.095	190.809	231.692	276.64	238.142	192.741	193.084	226.341	168.488	185.898	187.357	344.151	151.538	94.0893	106.204	192.442	140.571	115.952
AAEL000332	50.8278	52.5168	39.161	53.0945	61.8421	35.7366	38.7906	39.4103	32.8851	56.619	53.1269	65.0525	78.5859	61.7354	51.0379	66.726	37.9895	28.9833
AAEL000334	0	0.0308422	0	0	0	0	0	0.0544861	0.0326189	0	0	0	0	0	0	0	0	0
AAEL000335	0	0	0	0	0	0	0	0	0	0.0258585	0	0	0	0	0	0	0	0
AAEL000336	0	0.00636106	0	0.00851019	0	0	0	0	0	0	0	0.0128006	0	0	0	0	0	0
AAEL000337	10.1707	4.80002	7.31486	7.22927	5.94742	5.95058	6.31235	6.09309	5.28932	5.36096	5.04858	9.54357	7.30821	5.12667	4.61974	4.392	6.36662	5.32206
AAEL000338	0	0	0	0	0	0	0	0	0	0	0	0	0	0	0	0	0	0
AAEL000340	0	0	0	0	0	0	0	0	0	0	0	0	0	0	0	0	0	0
AAEL000341	0.100781	0.0178006	0	0.0238147	0	0.14741	0	0	0	0.0310289	0	0.0358208	0.0975441	0.16144	0	0	0.0480843	0
AAEL000342	0.314936	0.304735	0.444106	0.349452	0.172835	0.587512	0.641552	0.538346	0.690625	0.404726	0.410588	0.350419	0.503623	0.643416	0.797788	0.547512	0.594336	0.5318
AAEL000343	1.97393	1.73458	4.31205	2.0781	1.67284	3.88739	5.28375	3.6541	6.80818	4.09498	4.90454	3.0673	2.85802	5.72733	6.86971	2.1634	4.27585	6.16715
AAEL000344	0	0	0	0	0	0	0	0	0	0	0	0	0	0	0	0	0	0
AAEL000348	119.47	89.021	106.389	119.716	120.598	90.1918	65.9487	87.6709	64.0443	74.4491	76.3845	151.807	72.6237	34.9768	48.9268	79.4479	43.041	53.0502
AAEL000351	0	0	0	0	0	0	0	0	0	0	0	0	0	0	0	0	0	0
AAEL000354	3.84896	2.86485	3.04378	3.76138	4.38184	2.98986	3.55778	4.88527	4.09459	2.65127	3.17078	3.47807	4.97554	2.71705	5.87528	3.6518	5.60258	4.13373
AAEL000356	0	0.057076	0	0	0	0.157552	0	0	0	0	0	0.114856	0.0625532	0	0	0	0.154178	0
AAEL000357	0	0	0	0	0	0	0	0	0	0	0	0	0	0	0	0	0	0
AAEL000359	0	0	0	0	0	0	0	0	0	0	0	0	0	0	0	0	0	0
AAEL000360	7.77846	6.88521	8.25961	7.5958	6.03129	7.95658	7.39319	8.69779	9.1927	7.79858	8.36005	7.40491	5.18086	6.49855	7.21144	6.6032	5.91945	7.12231
AAEL000362	3.72367	6.08151	4.87678	4.53605	3.72023	4.53161	6.58906	5.38474	6.694	4.89783	5.04162	3.34079	3.84712	4.76663	6.20913	3.77994	5.03918	5.97133
AAEL000370	29.9437	37.2089	30.8848	34.4287	33.8572	40.1899	41.1537	39.7317	42.0644	54.4513	51.0941	24.6233	30.5427	38.5229	42.0216	35.9829	39.0099	39.015
AAEL000372	14.5316	10.0334	12.2148	14.5549	12.3966	10.7886	11.7963	13.6026	10.6422	9.55827	8.62387	17.2559	7.95948	5.6432	9.53748	10.5643	8.43027	7.42582
AAEL000377	0	0	0	0	0	0	0	0	0	0	0	0	0	0	0	0	0	0
AAEL000378	26.8884	27.1205	25.2785	28.5442	24.9621	26.2687	26.0499	28.2919	30.9865	22.128	24.7748	25.4734	26.064	28.1752	23.4521	26.7768	22.4265	23.2448
AAEL000379	0	0	0	0	0	0	0	0	0	0	0	0	0	0	0	0	0	0
AAEL000382	0.0573734	0.0304011	0.0652905	0.0677872	0.113344	0.027973	0.0220349	0.107411	0.0321524	0.0353289	0.059332	0.0203924	0.0777431	0.153177	0.112328	0.0573508	0.0273739	0.117274
AAEL000383	9.69927	9.97619	8.59965	9.48077	9.3883	9.95175	11.31	13.9287	10.0852	10.9616	9.54699	8.14093	7.63086	9.52617	9.38046	7.08663	10.4448	10.3508
AAEL000384	0	0	0	0	0	0	0	0.088843	0	0	0	0.0337344	0	0	0	0	0	0.0970008
AAEL000385	18.5815	9.37567	16.1514	19.3322	10.9552	15.1326	19.8566	17.2853	13.8192	13.4509	10.2899	27.5247	6.256	5.89016	8.25262	9.446	9.50467	13.8266
AAEL000386	2.81968	4.18163	4.8871	3.28542	2.97773	5.27099	6.04844	5.86267	7.96637	6.94512	6.82626	2.83574	4.77408	8.77003	9.36198	4.13044	7.84874	9.32261
AAEL000387	0.143773	0.0761825	0.0818062	0.135895	0	0	0.0552175	0	0.0805711	0.0885311	0.0743405	0.153305	0.0834933	0.230309	0	0.287432	0.342983	0.146939
AAEL000388	68.4586	151.191	79.1702	78.3447	149.313	100.912	80.0041	88.5268	109.022	145.003	166.365	71.463	284.976	335.675	252.852	223.676	171.655	158.284
AAEL000394	46.4852	46.566	39.9304	50.8366	54.7897	38.3213	36.31	46.4563	29.9518	41.9684	36.4605	52.3607	40.3844	25.6609	22.8627	50.0585	34.9291	32.5906
AAEL000395	7.67786	9.57717	8.27748	7.62176	9.14433	8.70479	7.08268	8.50035	9.28496	8.81211	9.57355	5.65523	7.97884	10.7705	8.45143	7.27089	8.90396	8.03466
AAEL000396	1.23975	1.00651	1.11381	0.904561	0.773425	1.35737	1.33653	1.58804	1.97458	1.17858	1.32705	0.943138	1.05257	1.46333	1.74591	1.04359	1.84716	1.82277
AAEL000397	0.123182	0.0435063	0.0700852	0.0290987	0	0.0600523	0.189244	0.115306	0.207104	0.151707	0.191088	0.0437752	0.0953781	0.131551	0.602979	0	0.411436	0.37771
AAEL000399	0.165899	0.468836	0.47198	0.50963	0.245806	0.566201	0.350435	0.543526	0.697281	0.357546	0.214453	0.619143	0.770742	0.752968	0.730813	0.829169	0.672804	0.847762
AAEL000401	67.4059	68.2326	77.0297	68.5311	74.9744	62.9671	39.1582	62.5663	49.5197	40.1114	48.0334	96.6383	47.3683	22.9868	19.9619	52.0916	30.2687	34.7346
AAEL000403	5.04202	5.89339	4.8518	6.59964	5.66396	5.3745	5.01197	4.8585	6.20519	5.61591	5.21415	4.28698	2.96633	3.88003	4.69381	4.39768	5.61316	4.49629
AAEL000404	0	0	0	0	0	0	0	0	0	0	0	0	0	0	0	0	0	0
AAEL000405	1.18033	1.46211	3.78219	2.36213	1.5395	3.19185	4.7597	3.02553	4.27689	5.77165	4.75418	2.64801	5.42352	9.7117	9.96614	4.00485	6.28752	10.2732
AAEL000406	0.0505117	0.0178435	0.143705	0.095488	0	0.049255	0.0387991	0.0945648	0.28307	0.0622073	0	0.071814	0.117335	0.107886	0	0	0.1446	0
AAEL000407	79.1969	46.269	65.6443	74.4976	53.4061	46.0389	63.7575	71.2824	42.6753	64.0069	39.769	88.5074	54.3944	34.9693	38.0184	84.4941	46.1428	39.6922
AAEL000408	47.3984	22.7977	40.7342	51.0009	32.4188	27.46	34.2053	41.1506	28.9491	33.142	24.6308	63.9444	20.0512	18.1457	13.3132	15.2548	16.7229	16.7282
AAEL000410	77.5604	68.5746	67.7735	76.3478	80.3333	71.4171	65.0228	68.2458	55.1388	76.8245	68.7499	85.6168	79.016	64.2518	65.7301	87.498	73.6937	69.9826
AAEL000411	2.47515	1.25075	2.93934	1.79138	1.74392	1.57159	1.62705	1.51348	1.81029	1.2097	1.09415	2.0676	0.886424	0.794478	0.175623	2.02484	1.28175	1.00533
AAEL000412	31.7234	25.553	23.0601	31.7824	22.7882	25.2837	25.7183	25.3123	24.9265	25.4111	27.6769	32.5924	21.9175	19.5028	20.5935	30.4407	21.9788	20.7562
AAEL000414	0	0	0	0	0	0	0	0	0	0	0	0	0	0	0	0	0	0
AAEL000415	1.55378	2.099	1.90081	2.14724	1.91848	2.4242	2.3846	2.48462	2.02479	2.22452	1.647	1.26972	0.509044	0.590612	0.721767	0.543604	1.14907	0.979629
AAEL000416	3.93749	2.85802	10.6862	3.72175	2.86848	8.79197	10.6514	6.13701	13.4456	9.79989	9.09459	6.2426	4.41859	8.34223	10.3159	5.19722	8.83963	13.103
AAEL000417	3.28886	4.00731	4.66816	5.04945	3.40167	4.87715	7.03171	6.16664	7.53077	5.8453	6.91627	3.35208	5.00536	7.8635	8.95854	4.64143	8.12769	8.50295
AAEL000418	19.2829	12.3172	22.9959	23.7193	13.8288	18.6744	15.0145	14.5885	8.88186	15.6963	14.8876	33.1423	21.2203	15.092	16.5493	21.6518	11.7208	9.98877
AAEL000419	0	0	0	0.0506592	0	0	0	0	0	0	0	0	0	0	0	0	0	0
AAEL000420	0.282021	0.166042	0.187214	0.244354	0	0.137502	0.144418	0.0879971	0	0.0289434	0.0486081	0.133653	0.163778	0.250983	0.368104	0	0.224262	0
AAEL000421	5.19823	3.6175	4.40708	6.16632	4.10774	5.01821	4.63173	4.96321	5.01056	4.5453	3.81673	5.94933	3.80365	7.10572	6.81882	2.70201	5.05954	4.67517
AAEL000422	39.9947	33.1464	28.3784	42.073	37.5748	30.19	33.3992	33.4319	29.1935	35.1032	34.5851	35.3789	16.9364	13.4285	15.309	22.0755	20.519	20.5187
AAEL000424	117.888	159.257	110.428	118.347	150.109	104.01	106.901	124.153	113.057	134.564	126.541	120.373	159.843	117.07	121.959	178.673	127.975	116.311
AAEL000425	11.2702	16.7212	10.6804	9.38536	14.1266	11.5961	10.3882	12.5868	11.8913	9.47648	10.1679	7.15517	8.24511	8.54955	7.91308	10.7996	9.75313	8.02313
AAEL000427	2.39826	1.69439	1.89225	2.47843	1.51612	2.46332	3.36501	3.47193	2.83136	2.50059	3.37299	1.88659	2.97119	4.33693	4.50762	1.53428	3.11237	3.66027
AAEL000428	1.70185	1.98169	1.39872	2.05544	2.24139	1.96683	1.98505	2.36007	1.69551	1.55252	2.02068	1.38901	1.07373	0.942387	1.35747	0.630067	0.300735	1.15955
AAEL000429	4.88368	2.39349	4.68297	5.05449	3.22075	4.42563	4.12302	4.03606	4.53675	2.89886	2.41494	5.10573	2.79791	2.49387	2.76051	1.75919	3.35869	3.95701
AAEL000431	50.3298	49.8476	43.5926	40.5684	40.5081	42.2613	54.0516	47.2866	50.1424	61.8685	47.5179	37.0365	42.9761	37.8232	39.5978	31.4903	35.4862	30.8629
AAEL000432	0	0	0.0547973	0.0455142	0	0.0939092	0	0	0	0.118604	0	0	0.0745698	0	0	0.192534	0	0
AAEL000433	1.79227	1.60302	3.75371	3.12681	1.80802	4.74104	5.74104	4.96166	5.89816	4.30884	3.96323	3.00895	2.52455	4.39817	5.67411	2.17274	4.76685	6.00185
AAEL000434	5.22951	6.89675	6.67851	5.34573	8.18839	6.19483	3.71935	5.51161	4.6022	5.22385	5.68845	5.42476	6.22384	6.32939	5.38474	5.26617	4.02911	4.59246
AAEL000435	69.9997	38.6676	63.6935	73.5679	49.1646	51.4353	46.2285	51.9741	40.5618	43.348	45.3202	106.71	53.8174	43.8364	41.5417	42.6176	36.4257	34.0479
AAEL000436	137.77	146.335	101.805	120.002	137.586	105.993	104.546	126.457	108.211	124.29	121.009	117.523	82.541	59.7782	60.8845	105.69	85.0208	70.8083
AAEL000438	0.155655	0.0733151	0.0488393	0.0811401	0	0.101188	0	0.0971351	0.17446	0.160665	0.107312	0.147533	0.16099	0.166229	0.0840253	0	0	0
AAEL000439	2.34836	1.12484	2.83095	2.72758	1.72991	2.83331	2.69045	2.38452	1.69523	2.00977	1.81111	3.33874	2.41933	3.10298	2.72747	1.03446	2.35483	2.19668
AAEL000440	5.88781	6.10847	4.85432	3.6246	4.59585	4.92916	3.37555	5.26969	4.53954	3.57123	5.73311	2.67452	4.32602	5.24562	4.3868	5.28348	5.2901	5.28453
AAEL000441	0	0	0	0.0354306	0	0	0	0	0	0	0	0	0	0	0	0	0	0
AAEL000442	0	0.0491518	0	0.0438388	0	0	0	0	0	0	0	0	0.0538686	0	0	0	0	0
AAEL000444	44.8341	74.6859	58.931	42.923	56.6794	70.4229	72.2042	72.2848	88.2009	84.3265	95.1859	32.4299	58.1417	86.38	94.9841	60.7697	100.506	97.1823
AAEL000445	0.183754	0.0973604	0.209104	0.0434142	0	0	0	0.172006	0	0	0.0950066	0	0.106704	0.19623	0.179874	0	0	0
AAEL000448	10.731	8.21912	11.0997	11.3891	6.86317	15.0346	14.6428	10.4682	14.8705	10.0193	10.9148	10.149	11.9256	15.9356	16.7775	9.24638	14.469	15.893
AAEL000449	0	0	0	0	0	0	0	0	0	0	0	0	0	0	0	0	0	0
AAEL000450	8.47383	8.41469	15.8726	12.0449	8.0827	16.2106	21.3776	19.2247	25.0127	16.1716	17.175	10.2197	16.2907	32.7266	35.3339	13.32	27.1437	32.0634
AAEL000451	49.0068	67.2524	43.3087	43.8009	63.3452	42.6478	41.6437	51.3363	44.7296	53.8239	53.3403	38.7179	64.1589	48.3152	49.7553	64.4803	46.1053	40.274
AAEL000452	16.594	19.7494	17.9414	16.6595	20.4349	22.032	16.8509	15.6794	18.4586	16.3952	19.2288	12.7069	16.0671	17.5544	18.0492	16.8061	17.594	15.2028
AAEL000454	101.821	76.5067	82.5222	84.3718	73.6465	84.2221	88.217	95.0254	82.2882	91.5607	84.1417	84.6984	85.5806	70.0717	75.2658	83.5293	88.0208	79.5781
AAEL000455	0	0	0	0	0	0	0	0	0	0	0	0	0	0	0	0	0	0
AAEL000457	0.199541	0.139731	0.223597	0.139637	0.390347	0.28965	0.151943	0.185733	0.11035	0.0667184	0.10226	0.141194	0.076509	0.210089	0	0	0.375221	0.200415
AAEL000458	457.586	384.367	393.287	404.418	453.202	346.184	284.876	351.13	244.938	288.438	294.401	480.632	451.706	223.545	277.044	475.351	292.418	269.558
AAEL000459	0.34716	0.224832	0.427988	0.464862	0.457221	0.451364	0.266661	0.216644	0.19455	0.641313	0.478682	0.493568	0.582418	0.556115	0.792969	0.809721	0.717757	0.473073
AAEL000460	6.08607	7.67831	6.65106	7.37337	10.0194	7.81867	6.49284	6.05869	6.11754	7.0491	7.64251	7.3823	8.84526	8.09859	5.6741	9.46349	8.01994	6.31882
AAEL000461	8.57978	5.21603	9.23	10.3298	7.95375	11.0771	11.6207	12.2723	9.76333	11.9126	12.9257	14.7191	15.0086	24.6722	20.2246	10.4778	18.5046	22.2036
AAEL000462	0	0	0	0	0	0	0	0	0	0	0	0	0	0	0	0	0	0
AAEL000463	0	0	0	0	0	0	0	0	0	0	0	0	0	0	0	0	0	0
AAEL000464	0.0620516	0.0109592	0.0353068	0	0	0.0605079	0	0	0	0.0573144	0.0320844	0.0220546	0	0	0.121489	0	0	0.0633605
AAEL000465	54.9089	54.2338	54.9472	56.7417	48.0313	34.6297	38.1899	50.8871	35.5171	31.4563	37.1493	69.5211	70.2789	32.2368	34.4974	69.36	35.452	31.2697
AAEL000467	209.211	164.812	155.584	200.678	181.423	121.223	145.956	172.203	105.576	142.099	135.736	222.713	98.6021	58.812	58.6799	141.977	87.2088	66.0918
AAEL000468	35.9338	30.6531	38.2874	36.5815	26.2922	38.1026	43.1402	41.3605	50.478	36.6161	38.3167	36.2537	28.9368	37.0104	42.9414	28.8422	45.1603	42.4379
AAEL000469	3.74133	2.99485	4.58269	4.61639	2.91278	5.10395	7.92771	6.03817	7.06461	7.09298	6.28959	4.19244	4.81634	9.78204	9.30955	3.20559	7.31608	9.38035
AAEL000471	9.24442	4.63311	12.5145	10.2943	6.84854	15.8879	13.6247	14.0618	14.9806	11.9423	14.8379	11.5276	9.98394	18.0377	19.3435	6.04501	18.6902	20.8643
AAEL000474	0.209816	0.196413	0.38203	0.183445	0.186525	0.337583	0.523783	0.294603	0.470328	0.348836	0.412259	0.283386	0.328985	0.649799	0.924272	0.272653	0.600641	0.77197
AAEL000475	19.8034	5.8742	12.5296	16.837	8.85982	14.2496	15.0953	14.3393	13.2724	10.5188	10.9953	27.8686	5.63805	8.12583	8.6818	4.02964	9.13601	11.433
AAEL000476	25.6329	19.5403	36.3711	26.8418	23.6681	27.009	17.3743	30.6563	21.9494	13.8806	17.4973	46.6021	12.8469	11.1157	8.30528	10.9718	9.09241	14.9939
AAEL000477	0	0	0	0	0	0	0	0	0	0	0	0	0	0	0	0	0	0
AAEL000478	101.586	51.6589	93.6372	106.249	77.4248	73.9613	59.9083	67.5315	53.3235	60.1525	44.159	134.448	52.4644	29.3602	36.6478	57.3024	32.7465	31.4857
AAEL000483	7.1937	8.73218	9.88958	8.67055	6.8673	11.6284	13.4989	12.7897	14.4481	10.3309	12.482	6.76113	7.35519	17.6592	14.0842	8.0113	16.355	17.4674
AAEL000484	0.182793	0.0322861	0	0.0215971	0	0	0	0.0855533	0	0	0.0472582	0	0.0176922	0	0	0	0	0
AAEL000485	11.6807	3.15121	9.27693	10.7778	8.67606	11.5357	13.0512	10.1746	8.69734	13.0988	12.8667	21.1703	23.3603	29.8279	22.7271	8.83409	12.4816	17.7983
AAEL000486	367.256	413.623	321.29	350.331	359.293	362.72	371.982	392.817	368.472	413.536	405.985	284.262	387.005	418.728	400.692	393.941	451.706	416.513
AAEL000487	8.62455	3.49016	8.97608	10.4738	7.87208	8.19707	8.34377	7.05125	4.28262	7.56277	4.62884	18.1211	6.78372	7.69479	7.69469	9.49418	6.61513	8.59132
AAEL000488	13.9029	19.9204	20.1217	16.192	16.2546	24.0005	21.8729	21.5965	29.2489	23.9979	26.1946	12.2147	20.37	36.5945	35.0539	15.3994	25.2625	29.2232
AAEL000492	0	0	0	0	0	0	0	0	0	0	0	0	0	0	0	0	0	0
AAEL000495	0.228853	0.121265	0.130216	0.0540784	0	0.223159	0	0	0	0	0	0	0	0	0.44806	0	0.21838	0
AAEL000496	4.26844	1.09872	4.16968	4.94013	3.53628	4.5681	5.0543	4.13559	2.94546	2.92666	3.07217	9.75987	4.8745	4.96221	5.8163	4.87317	4.90635	7.55151
AAEL000498	0.118408	0.167313	0.314412	0.251821	0.50683	0.230925	0.591189	0.369462	0.508735	0.401019	0.489803	0.22446	0.488984	1.49635	1.08185	0.631263	1.31821	1.45219
AAEL000500	1.07397	1.36579	1.1611	0.812102	1.48518	0.314196	0.494969	1.00533	0.962978	0.925876	0.777446	1.22152	2.37002	0.917545	0.841072	3.00594	1.94722	3.07335
AAEL000501	0	0	0	0	0	0	0	0	0	0	0	0	0	0	0	0	0	0
AAEL000502	0	0	0	0	0	0	0	0	0	0	0	0	0	0	0	0	0	0
AAEL000504	0	0.0228914	0.0276544	0.0229691	0.0320058	0.0315958	0.0248879	0	0.036317	0.0199511	0	0.0115146	0.0125426	0	0	0.0323894	0.0618413	0
AAEL000505	3.67557	1.01615	2.94006	3.17207	1.99948	2.44136	2.57778	2.69263	1.73143	1.67288	0.936489	4.9606	0.948673	0.51199	1.4601	0.638977	0.711638	1.85103
AAEL000507	1.16764	0.692367	1.66096	1.89199	0.9886	1.50457	1.47346	0.780709	0.888051	1.02714	1.25063	2.37153	2.14727	2.76113	2.36771	2.00088	2.38758	2.47195
AAEL000508	2.34858	0.508492	2.45713	2.39892	1.27218	1.92077	2.12406	1.27651	1.23124	1.18961	0.78347	3.85068	1.14391	0.56635	0.964132	0.605847	0.939816	1.00658
AAEL000509	14.319	8.02135	16.2949	13.0806	10.8799	18.1488	14.665	15.4392	17.7266	11.1998	12.1792	14.5355	7.92731	17.4331	13.3813	6.5497	15.2268	15.4714
AAEL000510	5.17301	2.32843	5.26968	5.19188	3.35156	6.34607	5.61891	4.79733	5.23831	4.1273	3.76773	6.3068	3.56402	4.75219	4.46502	2.94689	4.21683	6.13966
AAEL000511	0.314493	0.76774	0.82624	0.597139	0.499001	0.742611	1.28644	0.570326	1.01883	1.22872	0.546029	0.444291	0.445526	0.51121	0.497032	0.340775	0.583704	0.580725
AAEL000512	0.0740175	0.108751	0.175139	0.0964926	0.17365	0.157077	0.111811	0.0550367	0.0734207	0.10759	0.0525597	0.197952	0.0537052	0.0705024	0.0712073	0.0291023	0.0209567	0.0297123
AAEL000515	4.20715	2.14186	5.21014	4.88306	3.30012	4.9471	3.75436	2.31657	2.4964	3.2002	2.94317	9.19204	5.58107	3.03934	5.45093	6.18454	3.01095	5.43797
AAEL000516	18.8915	28.339	32.9759	19.25	32.9771	40.9808	12.911	15.3734	21.081	14.7274	20.0369	24.5636	45.4925	43.7846	39.7525	32.9432	42.0986	40.0545
AAEL000517	0	0	0	0	0	0	0	0	0	0	0	0	0	0	0	0	0	0
AAEL000518	0	0	0	0	0	0	0	0	0	0	0	0	0	0	0	0	0	0
AAEL000519	0	0	0	0	0	0	0	0	0	0	0	0	0	0	0	0	0	0
AAEL000521	0	0	0	0	0	0	0	0	0	0	0	0	0	0	0	0	0	0
AAEL000523	0.272114	0.268592	0.849847	0.442103	0.23402	0.686495	1.0094	0.557588	0.728018	1.01371	0.578197	0.531735	0.884411	1.1235	0.965607	0.352473	0.734836	1.14811
AAEL000528	0.0810196	0.0667811	0.107566	0.165924	0	0.210677	0.103721	0.2528	0.0605384	0.116409	0.0837854	0.249574	0.324126	0.432617	0.264374	0.593909	0.412329	0.386417
AAEL000529	1.60425	1.13342	2.43417	1.0109	2.11285	2.08579	1.64302	1.00113	0.599355	0	2.76503	3.80136	0.828123	1.14215	0	2.13816	1.02056	1.09305
AAEL000530	16.3553	16.5819	13.4597	16.4417	17.707	15.9033	17.4957	15.4827	17.2955	13.485	16.4836	15.896	13.3437	13.5685	15.2869	19.3969	19.4864	17.6598
AAEL000533	0	0	0.564429	0.46881	0.489922	0.483646	0.190489	0	0	0.610828	0	0.352579	0	0.26484	0	0	0.236644	0.506908
AAEL000534	0	0	0	0	0	0	0	0	0	0	0	0	0	0	0	0	0	0
AAEL000536	2.2318	2.82997	3.49841	2.41973	2.33415	4.01117	3.94959	3.4409	4.70855	3.1728	3.95316	2.16197	2.10929	2.97278	3.72692	2.09969	3.29885	3.84627
AAEL000541	119.27	153.697	105.121	121.681	143.497	119.711	98.061	100.795	110.686	79.2539	90.7036	67.9674	44.6445	41.6096	44.7578	40.8737	38.8362	35.3061
AAEL000542	0	0	0	0	0	0	0	0	0	0	0	0	0	0	0	0	0	0
AAEL000543	31.1834	26.4175	33.9764	40.4494	35.3897	25.8788	27.3744	33.7147	20.0781	24.9215	26.4649	49.7919	41.6125	21.2564	25.2375	42.8247	27.5856	21.3113
AAEL000544	0	0	0	0	0	0	0	0	0	0	0	0	0	0	0	0	0	0
AAEL000545	0	0	0	0	0	0	0.038429	0	0	0	0	0	0	0	0	0	0	0
AAEL000546	0.0528331	0.037327	0	0.0499383	0	0	0.0405823	0	0	0.0325331	0.0546367	0.112672	0.0613636	0.0564222	0	0.105625	0.0504152	0
AAEL000547	0	0	0	0	0	0	0	0	0	0	0	0	0	0	0	0	0	0
AAEL000549	100.972	135.505	100.11	91.4411	115.659	115.011	152.024	135.493	158.249	145.017	140.2	65.2511	64.9582	57.7744	86.4626	63.4268	71.7392	74.7529
AAEL000550	21.199	25.173	21.1512	18.791	21.4314	23.0493	16.8568	17.701	21.4175	18.2936	20.4818	18.1118	17.7246	16.7933	17.4397	18.9024	20.2288	14.9525
AAEL000551	154.669	166.685	94.0752	142.597	173.673	118.915	115.444	116.453	113.375	110.517	109.938	77.8287	114.402	66.7486	103.129	95.8436	71.2505	68.105
AAEL000552	0	0	0	0	0	0	0	0	0	0.0433739	0	0	0.0545409	0	0	0	0	0
AAEL000554	0	0.107274	0.0431973	0.0358793	0	0	0.116629	0	0.17018	0.0467484	0.23553	0	0.0293921	0	0.148637	0	0.072444	0
AAEL000556	0	0.0936066	0.150775	0.187849	0	0.387587	0.20354	0	0	0.0815847	0	0.376736	0.10259	0.282985	0.259399	0.529759	0.505714	0.270819
AAEL000558	0.051923	0.0917112	0.177267	0.147237	0.0512882	0.12658	0.279188	0.145813	0.116393	0.0799326	0.113022	0.110733	0.251273	0.277257	0.35581	0.0519026	0.173417	0.21227
AAEL000559	6.08834	6.88933	6.50602	6.71387	6.16059	6.37128	6.46358	5.93078	7.48963	8.44293	8.9068	6.01696	6.07486	8.14063	8.14053	6.63022	7.51011	7.48713
AAEL000561	29.9717	14.0401	24.3449	27.8162	15.0172	16.3073	16.8494	19.1103	17.0397	16.9846	14.599	33.8114	16.5646	15.0761	11.4809	13.8944	9.94784	10.2106
AAEL000562	17.6476	13.135	14.8519	19.9391	16.3778	15.6077	12.2945	16.9035	12.6957	14.7587	14.7698	24.3899	11.8215	12.8857	7.87447	14.933	12.6887	14.7645
AAEL000563	0.448532	0.475337	0.957049	0.423956	0.443048	0.437373	0.430659	0.209928	0.37704	0.41429	0	0.797115	0.47754	0	0	0.448355	0.321004	0.229205
AAEL000564	2.99301	5.96824	5.54721	4.22579	5.26546	7.46677	6.28425	5.82474	7.94867	7.02414	9.66337	4.35952	10.4978	16.8784	15.5825	10.1014	12.1749	11.369
AAEL000566	80.0391	50.4195	99.7852	123.455	113.423	100.023	56.4652	45.8741	46.5082	117.35	124.481	376.029	610.504	422.128	350.178	321.282	149.595	180.42
AAEL000568	270.986	246.676	280.448	304.344	306.451	233.275	191.905	236.645	157.61	209.203	203.064	360.229	280.81	141.563	154.831	366.405	201.887	181.6
AAEL000569	9.07271	4.89698	10.2237	10.0847	7.10935	11.3924	10.103	8.35035	7.95325	8.87944	7.33822	12.6647	4.27783	5.65645	5.01135	3.0906	4.44967	4.35134
AAEL000571	0	0	0	0	0	0	0	0	0	0	0	0	0	0	0	0	0	0
AAEL000572	9.32635	15.821	11.7913	8.51604	13.4773	12.686	10.0373	11.2629	14.1297	12.7248	13.309	7.44745	9.1154	8.29884	10.3696	11.4519	11.1839	10.5363
AAEL000574	43.2938	33.7453	44.9998	43.0948	32.2353	50.4355	51.8579	47.4678	50.4664	46.1643	44.1601	42.542	38.1399	47.2529	51.826	32.3345	47.9495	56.7928
AAEL000575	26.5922	37.7573	14.3098	24.3801	31.6631	15.478	39.9417	37.7242	23.9132	41.0003	36.1338	13.2251	48.2242	42.1577	43.1845	65.218	47.2098	34.973
AAEL000576	0	0	0	0.0131878	0	0	0.0214341	0	0	0	0.0288571	0.0198363	0	0	0	0	0	0
AAEL000578	4.42383	3.65941	3.81767	4.96546	4.0056	3.12748	3.51131	3.10576	3.59475	3.31428	2.89741	5.00539	2.32642	2.00785	1.66006	2.50585	2.74389	1.8085
AAEL000579	27.4181	24.9405	21.3439	24.7885	27.7762	23.0793	23.7585	25.5757	23.4086	20.7907	22.9206	24.175	25.8042	20.4606	17.1907	24.177	21.1655	21.4196
AAEL000580	0	0	0	0	0	0	0	0	0	0	0	0	0	0	0	0	0	0
AAEL000581	13.2097	25.4396	19.2457	14.6348	20.8771	24.5879	21.8118	22.7452	26.6097	23.0412	26.1132	11.1661	30.5876	36.2176	39.48	25.3669	31.9501	30.7115
AAEL000582	0	0.0117181	0	0.0313576	0	0	0	0	0	0	0.0343083	0	0	0	0	0	0.0316572	0
AAEL000583	4.36051	7.21172	4.45473	3.88741	5.67767	4.86406	5.63309	4.63834	5.55376	5.08537	5.2951	2.98232	5.43546	5.92675	6.27357	4.55692	5.73708	5.53691
AAEL000584	0.0299458	0	0	0	0	0	0	0	0	0	0	0	0	0	0	0	0	0
AAEL000585	0	0	0	0	0	0	0	0.0423431	0.0506999	0	0	0.016078	0	0	0	0	0	0
AAEL000589	0.618584	0.343641	0.503768	0.43745	0.419782	0.88016	1.03209	0.616295	0.942957	0.949802	0.594899	0.538173	0.646444	1.19632	1.2078	0.409457	0.711084	0.778261
AAEL000590	0.395632	0.174698	0.487745	0.264884	0	0.482236	0.253244	0.370338	0.443428	0.26392	0.238664	0.374988	0.15317	0.246463	0.129098	0	0.125842	0.269563
AAEL000593	75.6342	78.0325	53.5772	79.1393	83.0552	56.0836	72.4053	75.0867	57.5032	91.0154	78.9531	78.2967	136.242	110.885	84.7028	100.331	65.956	60.5497
AAEL000594	42.385	47.2852	32.7655	38.0543	52.4142	40.4805	36.8252	36.6155	35.2934	42.7387	44.9587	40.4316	79.0525	78.1943	51.838	66.4388	51.2584	40.9798
AAEL000595	0	0	0	0	0	0	0	0	0	0	0.0413553	0.028427	0	0	0	0	0	0
AAEL000596	0	0	0	0	0	0	0	0	0	0	0	0	0	0	0	0	0	0
AAEL000597	0.0270436	0.00636884	0.0307754	0.0213015	0	0.00879027	0.00692427	0.0337529	0.0202072	0.049958	0.0279668	0.00640812	0.0314101	0.0288807	0.105895	0.036044	0.04301	0.0737044
AAEL000599	0	0	0	0	0	0	0	0	0.0246265	0	0	0	0	0	0	0	0	0
AAEL000600	0	0	0	0	0	0	0	0	0	0	0	0	0	0	0	0	0	0
AAEL000603	0	0	0.0584315	0	0.101437	0	0.0394401	0	0	0.0316175	0	0.0365002	0	0	0	0	0	0.104954
AAEL000604	0.388879	0.464955	1.02125	1.07444	0.768249	1.10844	1.07994	1.34406	0.871719	1.62096	1.48488	1.48853	1.30868	2.23621	2.16697	0.897059	1.68414	1.52862
AAEL000605	25.284	25.5662	21.0628	20.9788	24.6159	22.3768	23.8478	25.4657	26.9421	24.6166	28.4022	20.4463	31.1553	37.7025	32.2223	24.4956	24.7214	29.6082
AAEL000609	0	0	0	0	0	0	0	0	0	0.0588964	0	0	0	0	0	0	0	0
AAEL000613	0	0	0	0	0	0	0	0	0	0	0	0	0	0	0	0	0	0
AAEL000614	0	0	0	0.0413825	0	0	0	0	0	0	0	0	0	0	0	0	0	0
AAEL000616	0	0	0	0	0	0	0	0	0	0	0	0	0	0	0	0	0	0
AAEL000618	0	0	0	0	0	0	0	0	0	0	0	0	0	0	0	0	0	0
AAEL000622	19.1139	10.6491	17.7606	15.7397	10.5527	19.3631	21.104	18.218	22.3862	16.0315	17.1725	14.5119	10.0975	14.5094	16.142	8.31116	13.6295	17.2799
AAEL000623	0.0376425	0	0	0	0	0	0	0	0	0	0	0	0	0	0	0	0	0
AAEL000626	168.391	126.473	116.076	162.835	159.687	90.2651	106.471	124.444	78.548	116.251	114.425	168.48	139.356	73.126	83.2535	187.705	82.3002	74.8069
AAEL000628	0	0.080821	0.0433936	0	0	0.074366	0	0	0	0	0	0	0	0	0	0	0	0
AAEL000629	21.4693	20.7724	28.4859	28.2395	21.2068	18.8046	14.7398	18.3183	15.1193	17.5489	18.5674	35.3182	29.1285	16.4349	17.483	26.5887	15.4104	13.5924
AAEL000630	0	0	0.0618963	0	0	0	0	0	0.12201	0	0.112568	0	0	0	0	0	0	0
AAEL000631	0	0	0.0264047	0.0219315	0.0916767	0	0.0356452	0	0	0	0	0.0329882	0	0	0	0	0	0
AAEL000633	0	0	0	0	0	0	0	0	0	0	0	0	0	0	0	0	0	0
AAEL000634	4.81658	8.15813	6.56305	5.76272	8.56385	6.8968	7.53575	8.35287	8.04089	11.4578	10.198	5.85674	18.1078	25.4482	18.9099	17.1808	14.7803	14.8716
AAEL000635	87.71	77.9918	71.2642	87.6372	86.0578	75.0133	63.1301	72.7993	65.6172	66.8564	65.449	93.2243	83.7707	67.075	71.1025	96.3876	79.8799	75.145
AAEL000636	0.513624	0.677404	0.311696	0.582676	0.135211	0.500844	0.657136	0.608393	0.879267	0.672095	0.38078	0.346566	0.931405	1.6772	1.34103	1.30081	0.930346	1.12923
AAEL000637	0	0	0	0	0	0	0	0	0	0	0	0	0	0	0	0	0	0
AAEL000641	343.476	351.663	292.043	296.933	323.73	345.329	390.216	388.787	341.915	483.54	423.074	297.376	406.199	432.16	485.519	396.945	472.769	460.976
AAEL000642	3.43452	3.11981	2.45675	2.80576	3.2956	3.20554	2.71351	2.4801	2.58463	2.77956	2.23254	1.81367	1.34868	0.89076	1.92122	1.17709	2.99643	2.0058
AAEL000643	6.40953	6.14682	6.1334	6.51044	4.76898	6.87921	6.41938	7.19	9.34444	5.68546	7.11325	4.03087	4.28475	4.92233	6.24966	4.38682	7.32482	7.3852
AAEL000644	0	0	0	0	0	0	0	0	0	0	0	0	0	0	0	0	0	0
AAEL000645	37.3169	31.9467	30.7085	33.0892	38.1814	22.8761	25.9562	35.2725	24.1142	24.6253	20.741	35.7729	26.3064	18.0437	14.9929	34.2645	20.9943	21.616
AAEL000646	3.50079	2.28515	3.22607	2.15803	2.10486	3.78475	2.77672	3.63318	3.96638	3.02265	3.26614	2.19104	1.1049	1.05656	2.53301	1.06504	1.85184	2.25562
AAEL000647	5.92805	3.79979	4.16189	3.88611	4.91112	3.54293	9.4007	5.63856	2.94703	6.09368	4.59781	3.19452	1.70279	1.53163	1.68478	1.43364	2.60028	2.44298
AAEL000649	2.53963	3.19829	7.56457	4.98176	4.69274	8.64637	9.26963	8.72478	8.64317	8.3901	6.52344	6.2889	3.52861	3.19216	7.04032	2.76556	5.02381	7.67048
AAEL000650	0.45589	0.064418	0.31128	0.172364	0.360253	0.266729	0.140072	0	0.408773	0.168434	0.0942907	1.10186	0.247099	0.0973719	0.535539	0	0.174011	0
AAEL000651	0	0.0164476	0	0.044009	0	0	0	0	0	0	0	0	0.0360519	0	0	0	0	0
AAEL000652	0.125541	0	0	0	0	0	0	0.0783435	0	0.0515364	0	0.0297476	0	0	0	0	0	0
AAEL000654	6.4923	6.05482	7.67808	7.87863	5.04381	9.28159	11.8489	9.80129	9.02274	10.4876	9.6926	5.78268	7.58179	12.0733	12.4246	8.16572	12.807	13.9398
AAEL000656	0.36865	0.309289	0.37582	0.421044	0.333797	0.404413	0.991087	0.603892	0.843589	0.955307	0.984856	0.458605	0.612524	1.03344	0.811981	0.675591	0.938076	0.690741
AAEL000658	0	0	0	0	0	0	0.0771802	0	0	0	0	0	0	0	0	0	0	0
AAEL000659	114.254	97.5285	86.2354	108.522	100.391	73.1853	89.7342	99.527	68.5976	101.852	87.7785	121.313	62.7403	39.4791	41.7647	87.3035	50.0898	46.5711
AAEL000660	45.4452	31.7917	41.0389	46.6956	35.5586	28.6302	32.7502	31.7854	25.897	31.9927	25.0825	47.3692	22.2894	17.0409	16.9952	33.1772	21.5609	18.0043
AAEL000661	0.0442736	0.109482	0.0317325	0.0627391	0	0.054383	0.068016	0.0522048	0.0312534	0.12021	0.11535	0.031472	0.102821	0.236267	0.0866832	0.0885145	0.126681	0.180868
AAEL000663	12.732	10.6843	13.9828	17.0006	15.0477	15.4513	15.4597	11.7619	13.8963	28.3815	26.3908	21.3424	102.739	127.894	89.9128	51.7973	42.7615	44.0944
AAEL000665	0	0.0773222	0	0	0	0	0	0	0	0	0	0	0	0	0	0	0	0
AAEL000666	31.8609	38.2512	28.744	37.465	36.4833	30.841	27.4603	35.3163	30.6878	36.7378	34.9558	34.6534	35.205	26.0995	22.9384	42.7038	35.5411	31.5511
AAEL000667	1.08513	0.644686	0.505175	0.862499	1.16931	0.625261	1.32604	0.738733	0.331698	0.75931	0.612096	0.385691	0.496497	0.263374	0.0965693	0.394438	0.611869	0.201641
AAEL000668	0.0492663	0	0	0	0	0.0480406	0	0	0	0	0	0	0	0	0	0	0.0470116	0.100702
AAEL000669	0	0.164247	0.0481014	0	0.0835037	0.041217	0.0324674	0	0.189501	0.130139	0.131135	0.0600946	0.0327289	0.2257	0	0	0.121003	0
AAEL000670	7.17856	5.41908	5.14768	4.83331	4.2739	3.26026	4.98527	2.94559	3.63715	2.66432	2.33895	2.51654	2.81728	1.36522	2.88792	3.14553	1.87672	2.41205
AAEL000671	0	0	0	0	0	0	0	0	0	0	0	0	0.0105519	0	0	0	0.0390242	0.0278629
AAEL000672	44.1052	58.6218	53.7199	42.3614	42.7534	57.6009	59.785	58.6408	75.1433	52.1548	68.2854	38.7525	45.4448	63.455	68.2014	34.7895	63.8849	68.423
AAEL000673	10.9342	11.0129	9.8878	12.3652	10.5434	10.9795	14.348	10.357	12.3281	12.1835	10.6344	10.1323	10.0035	8.61874	11.2135	12.8817	11.117	11.308
AAEL000674	35.8535	33.4947	28.093	41.1201	30.7684	31.4431	37.5034	39.0766	35.2707	43.7614	43.7845	34.4805	14.9418	14.2914	16.2747	24.4712	25.4089	21.1923
AAEL000677	273.831	218.934	214.137	286.014	266.612	194.723	210.817	244.147	176.383	236.083	211.371	326.36	167.548	86.374	100.964	238.783	136.259	128.156
AAEL000678	0	0.0328951	0	0	0	0	0.0357639	0.0871671	0.0521852	0	0	0	0	0	0	0	0	0
AAEL000679	494.763	402.812	509.137	512.738	504.309	392.902	330.164	402.977	296.334	321.503	314.121	679.393	517.226	257.419	283.854	596.594	291.336	275.442
AAEL000682	3.99592	8.73196	8.00171	6.1028	6.78619	8.81841	11.4266	11.602	13.4046	14.185	15.3694	4.87381	12.4794	20.1091	23.635	11.3243	19.092	20.6918
AAEL000683	0	0	0.0315245	0	0	0.0270127	0	0	0	0	0.0286476	0	0	0.0295837	0	0.110764	0	0
AAEL000685	10.2619	14.1081	9.64433	9.22615	12.0888	10.297	9.77498	10.4422	10.5609	11.0207	12.0402	7.62203	12.2962	13.9084	11.7155	12.7749	13.5645	11.1797
AAEL000686	0	0	0	0	0	0	0	0	0	0	0	0	0	0	0	0	0	0
AAEL000687	41.9491	40.4163	28.5613	31.5178	30.5205	30.6657	36.2339	35.5103	35.0625	29.4535	24.3912	20.9874	15.8789	7.86767	14.8544	17.9161	12.7485	11.238
AAEL000689	0	0	0	0	0	0	0	0	0	0	0	0	0	0	0	0	0	0
AAEL000690	0	0	0	0	0	0	0	0	0	0	0	0	0	0	0	0	0	0
AAEL000692	84.9863	50.1848	67.7475	84.4389	58.7354	54.9744	70.9891	68.2633	45.7406	66.3219	41.3333	94.3093	32.9027	20.2187	25.5352	51.3081	26.497	26.946
AAEL000694	0	0	0	0	0	0	0	0	0	0	0	0	0	0	0	0	0	0
AAEL000697	7.77032	4.74907	7.43898	7.46032	4.14125	5.0513	4.16847	6.92718	4.14713	4.48035	5.61213	9.20609	4.7273	4.08318	4.34657	6.65763	4.70772	4.53792
AAEL000698	0	0.015122	0.0253695	0	0	0	0	0	0	0	0.0461174	0	0.0345276	0	0	0	0	0
AAEL000699	14.6674	12.4636	13.1778	15.2664	12.6225	13.3538	13.6688	15.6299	14.9791	14.9917	13.9057	12.7054	7.62331	7.20215	8.5764	8.2009	8.05439	8.3712
AAEL000701	78.2848	74.6359	53.2155	58.4501	64.1148	46.0803	61.6482	69.1746	51.3675	68.5949	60.2078	54.247	47.9244	31.9658	33.9169	50.1966	36.9326	36.5306
AAEL000703	4.32839	5.50804	5.60259	4.27066	4.05044	6.71363	4.29687	4.92834	5.41871	4.76947	5.68026	3.25683	16.2185	23.031	18.2372	10.3233	11.0624	11.5896
AAEL000704	0.0449315	0.0158485	0	0	0	0	0	0	0	0	0	0.0319304	0	0	0.0880004	0.08986	0	0
AAEL000705	0	0	0	0	0	0	0	0	0	0	0	0	0	0	0	0	0	0
AAEL000706	145.346	214.092	149.87	178.081	212.64	147.805	138.09	146.72	134.973	153.507	170.95	168.123	338.88	272.137	223.335	385.141	227.05	204.345
AAEL000707	29.6856	34.5998	27.2496	25.2841	30.4567	29.7147	27.9673	26.5289	32.9411	30.6005	33.1074	20.5428	18.0076	20.2123	16.4406	19.6733	19.3438	18.3042
AAEL000708	58.8929	36.2316	46.7465	62.8184	43.3948	39.0441	42.7791	46.7898	38.2865	44.9979	41.9438	70.5126	17.8119	14.6844	16.5929	23.6862	19.8879	20.5052
AAEL000709	64.3668	85.1598	58.4457	71.8889	77.5939	71.378	72.947	67.9486	71.0158	83.9122	81.9208	56.8614	100.16	93.414	96.5851	99.6662	89.3619	88.2005
AAEL000713	4.35972	1.95655	4.08738	3.28217	2.79427	4.25574	5.38516	3.39855	3.68316	3.89903	3.56938	3.74752	6.52965	7.42411	8.40385	5.76022	6.92545	9.47146
AAEL000714	0	0.0317817	0.0767913	0.0637819	0	0	0	0	0	0	0	0.127919	0.034832	0.0480415	0	0	0.0858553	0
AAEL000715	0	0	0	0	0	0	0	0	0	0	0	0	0	0	0	0	0	0
AAEL000716	28.3885	21.1378	27.9224	23.1671	23.6632	31.85	24.9672	24.7954	27.7965	20.8275	28.1571	31.771	25.6177	34.0925	31.8193	22.1533	27.19	30.6315
AAEL000717	0.00688686	0.043831	0.0156843	0.022801	0.0408532	0.033607	0.0264714	0.10325	0.0849924	0.0509368	0.0356414	0.004893	0.0106695	0	0.0134909	0.0413426	0.032887	0
AAEL000719	15.8165	27.7059	20.258	16.0701	22.3952	24.7696	18.9305	18.6996	22.3928	23.3291	25.6148	13.2558	32.4567	37.1113	33.8113	32.0457	31.6635	31.1721
AAEL000720	70.1545	56.1278	69.9896	74.4045	77.1595	57.7705	53.7792	72.2685	39.6791	50.3774	45.3089	100.628	64.2095	30.2679	31.1814	78.7776	48.2485	42.4585
AAEL000721	1.18678	1.43732	1.96195	1.06791	1.78699	1.15725	0.694801	1.05759	1.14002	0.939582	1.22691	1.28603	6.45594	8.75341	4.64883	5.42449	6.04097	3.69789
AAEL000722	31.7142	19.9809	36.5137	32.7017	17.0871	16.9449	27.9544	31.0185	18.733	17.8888	9.40325	39.7288	15.7986	5.68419	9.55252	24.6359	12.7688	14.0693
AAEL000723	0	0	0.0280047	0	0	0	0.0188895	0.0460929	0	0	0	0.0174779	0	0	0	0	0	0
AAEL000724	23.2968	27.0144	21.481	21.9593	27.0279	20.9552	20.9681	23.3176	18.7336	23.0879	23.9587	18.1207	23.0358	19.7795	14.4037	25.4164	17.5505	16.8845
AAEL000725	0	0	0	0	0	0	0	0	0	0	0	0	0.0393789	0	0	0	0	0
AAEL000726	0	0	0	0	0	0	0	0	0	0	0	0	0	0	0	0	0	0
AAEL000729	0	0.00638153	0	0.0257081	0	0	0.0139092	0.0339586	0	0	0.018768	0.0128689	0.0351141	0.0775421	0	0.0362663	0.0346184	0
AAEL000730	23.8072	31.8484	23.2675	26.3504	27.7689	31.4659	32.0776	34.1786	35.3198	32.9738	34.9578	20.2012	23.3996	31.551	27.6124	28.6588	34.0516	33.902
AAEL000732	0	0	0	0	0	0	0	0	0	0	0	0	0	0	0	0	0	0
AAEL000733	0.0540235	0.0954201	0.0614784	0.0255317	0	0	0	0	0.1211	0.0997984	0.167603	0.0384034	0.104577	0.0576934	0.10577	0	0.0515512	0.110426
AAEL000735	1.3312	1.61821	1.24489	1.68155	0.696134	0.87811	1.08087	1.39269	0.965423	0.771493	1.17419	1.8091	0.985279	1.25437	0.613242	0.469648	0.934024	1.12042
AAEL000739	0	0.0275717	0	0	0	0	0	0	0	0	0	0.110967	0	0	0	0	0	0
AAEL000744	0	0.0459828	0.0370329	0	0	0.190396	0	0.243695	0.0729476	0	0.0673065	0	0.0755933	0.069506	0	0	0.124212	0
AAEL000746	717.59	1019.74	686.002	650.15	1007.9	696.677	459.058	705.632	575.142	605.677	850.462	820.679	1014.81	703.171	738.286	1002.34	654.185	561.904
AAEL000747	0.240532	0.164733	0.374089	0.234931	0.506861	0.525382	0.554274	0.870598	0.844719	0.641822	0.679901	0.467362	0.341459	1.19873	0.660711	0.352642	0.413144	0.721098
AAEL000748	0	0	0	0	0	0	0	0	0	0	0	0	0	0	0	0	0	0
AAEL000749	0	0	0	0	0	0	0	0	0	0	0	0	0	0	0	0	0	0
AAEL000750	31.3575	36.0145	25.2177	26.9432	31.9708	30.1611	29.6906	31.3145	32.797	34.6989	37.0433	22.4013	24.4005	24.2039	21.9587	22.2675	24.4046	24.1153
AAEL000751	0.298436	0.090363	0.124199	0.0830875	0.421124	0.041573	0.0674499	0.159632	0.143353	0.10501	0.176356	0.727363	0.495173	0.500828	0.250411	0.0852337	0.122048	0.087145
AAEL000752	21.5888	10.2645	23.8679	25.4835	14.1239	27.2635	24.3776	24.7705	22.4125	19.2015	18.4399	29.0001	18.465	26.07	27.7152	16.7474	21.1278	25.0998
AAEL000753	35.0477	33.2123	32.9785	34.5429	34.0429	23.7448	22.8873	30.3675	23.107	22.8748	21.7626	40.0397	33.4929	21.186	22.0858	36.9392	26.7253	20.9113
AAEL000755	45.4155	23.5153	29.9942	38.7658	31.7729	25.9262	27.0997	31.1584	18.4109	26.4453	23.687	50.6711	15.9526	10.1717	10.3448	31.0712	15.0907	12.1697
AAEL000757	0	0	0.0673062	0	0	0.11535	0	0	0	0	0	0	0	0	0	0	0	0
AAEL000758	73.76	130.762	106.971	83.8566	94.374	126.694	125.549	115.652	152.769	137.743	135.425	61.4581	100.277	143.424	146.571	105.335	150.278	160.782
AAEL000759	20.0705	10.1607	18.9443	19.2563	8.5533	23.3348	20.521	18.2847	18.9968	17.5049	16.5906	18.4188	14.904	20.6812	22.9987	8.45446	17.6467	18.7974
AAEL000760	0	0	0	0	0	0	0	0	0	0	0	0	0	0	0	0	0	0
AAEL000762	0.0937035	0.132451	0	0.0884896	0.184949	0.0914163	0.215759	0	0	0.115297	0.0968152	0.133115	0.253716	0.199969	0.366585	0	0.0893348	0.382723
AAEL000769	0	0	0	0	0	0.0962282	0	0	0	0	0	0	0	0	0	0	0	0
AAEL000770	3.44369	2.07598	5.78214	3.97155	2.08538	5.10236	8.30038	4.78572	5.73069	6.9347	6.10036	4.26469	4.99215	8.2565	9.17052	3.66616	6.86395	8.51623
AAEL000776	0	0	0	0	0	0	0	0	0	0	0	0	0.0657071	0	0	0	0	0
AAEL000780	0	0	0	0	0	0	0	0	0	0	0	0.0199291	0	0	0	0	0	0
AAEL000781	0.142228	0.22521	0.103737	0.235317	0	0.0592448	0.186752	0.13313	0.079664	0.0748324	0.147086	0.202246	0.1374	0.0759006	0	0.424785	0.0678092	0
AAEL000782	95.558	89.2077	70.7284	86.7366	80.5367	68.5476	83.5704	88.6671	86.4121	82.862	90.0821	82.4186	63.4915	50.8371	56.6727	67.5538	71.7333	59.8005
AAEL000785	32.7674	15.3678	31.4984	30.4963	21.2096	19.9565	19.5857	23.4493	18.5511	18.1802	19.4295	39.67	24.4628	18.3924	21.0196	20.3458	15.1537	16.0016
AAEL000786	0	0	0	0	0	0	0	0	0	0	0	0	0	0	0	0	0	0
AAEL000787	13.1389	12.843	11.8595	12.3442	11.8837	11.68	10.7813	11.1629	13.366	10.43	11.7867	12.3408	10.8477	10.1996	8.26474	11.0766	10.1711	10.1386
AAEL000788	0.207004	0.162497	0.274835	0.130437	0	0.336432	0.353352	0.258363	0.309356	0.325757	0.285433	0.0817436	0.391819	0.51584	0.855638	0.229916	0.504819	0.940323
AAEL000791	81.9046	50.6637	82.3964	89.5166	63.624	71.1685	62.2008	66.3664	56.2224	59.8508	48.041	105.988	45.8826	37.4865	42.1873	55.8168	45.9873	46.1757
AAEL000793	0	0	0	0	0	0	0	0.214808	0.128601	0.0706532	0	0	0	0	0.224642	0	0	0
AAEL000795	175.959	215.565	178.81	150.319	186.192	184.328	174.068	178.851	174.383	183.265	196.19	129.255	241.161	257.202	248.101	254.563	265.821	249.078
AAEL000797	0.932187	0.782085	0.629863	0.770971	0.690593	0.624934	0.447521	0.981665	0.848905	0.43051	0.783258	0.911157	0.609018	0.871073	0.684406	0.815343	0.500358	0.357268
AAEL000800	2.54405	2.20205	1.72691	1.86313	2.50963	2.42547	1.39955	1.86862	1.74909	2.21541	2.34162	1.80873	2.57515	2.30368	2.38472	2.7569	2.39204	3.60797
AAEL000801	0.109456	0	0.0311401	0.0258647	0	0	0	0.204917	0.0613399	0	0.0565965	0	0	0	0	0	0	0
AAEL000802	10.9266	5.16037	8.54657	8.19832	4.9456	8.44342	11.2887	9.37344	7.98841	8.97711	9.25901	9.79818	9.76044	12.4867	10.2639	6.41797	10.4828	11.6188
AAEL000803	0.0789256	0.0613377	0.116762	0.0820611	0	0.0615696	0.0363747	0.0886557	0.123845	0.0680401	0.032648	0.0112211	0.0855577	0.118002	0.12362	0.0631156	0.0602509	0.0645309
AAEL000804	14.7082	14.6441	10.8946	13.5878	16.0807	12.568	12.7251	17.5341	14.9988	13.3484	14.7407	13.4993	17.7459	19.7488	14.9043	12.7256	11.6649	10.2909
AAEL000805	2.2819	1.2107	3.4799	2.69829	1.32251	2.75859	6.39301	3.75625	3.81357	5.21764	4.16973	2.81914	3.378	5.20919	6.49644	2.90046	4.82457	6.09169
AAEL000807	31.9985	31.5138	30.6341	33.3999	25.5772	33.1186	46.1952	40.6589	40.039	69.4868	58.0796	41.598	67.9621	93.3315	77.1871	52.9971	59.1107	66.4601
AAEL000808	0	0	0	0	0	0	0	0	0	0	0	0	0	0	0	0	0	0
AAEL000809	0.0632691	0.0670502	0.0719998	0.0897037	0.124991	0.0616951	0.0971968	0	0	0.116878	0.261716	0.0449758	0.0489897	0	0	0.252977	0.0603736	0.129325
AAEL000810	0.0651181	0.0517534	0.111169	0.0923329	0.09575	0.0634975	0.112556	0	0.127742	0.240639	0.0673417	0.162044	0.0315044	0.104324	0.0637454	0.0325375	0.124293	0.16641
AAEL000811	0.0957846	0.124066	0.109002	0.0905363	0.126151	0.155669	0.122624	0.059774	0.107356	0.0393209	0.165091	0.0226966	0.432639	1.32979	0.375064	0.574481	0.030467	0.0652626
AAEL000812	0.0434504	0.030698	0.0494462	0.0410696	0.171677	0.0423694	0	0.244035	0	0	0	0.0617748	0.0672879	0.0928041	0	0.173733	0	0.266443
AAEL000813	0.123285	0.0435509	0.0350744	0.058265	0.121778	0.120218	0.047349	0	0	0	0	0.131459	0.0715954	0	0.120687	0	0.0588215	0
AAEL000815	7.22215	11.0186	10.9403	9.11266	8.56068	12.9689	15.554	14.9751	19.3052	16.5806	18.8692	6.80976	16.1857	32.8451	27.8532	9.45325	20.9482	23.8708
AAEL000820	0.773523	0.397454	0.680203	0.631439	0.416763	0.548566	0.270073	0.131649	0.394079	0.346409	0.218163	0.449894	0.816742	0.901167	0.41303	1.12468	0.33551	0.431213
AAEL000821	0	0.0645111	0.0296846	0.0739782	0.0515377	0.0508773	0.0400757	0.146532	0.0292365	0.0803244	0	0.0185403	0.0606011	0	0.204324	0.0521551	0.0995821	0
AAEL000822	0.947186	0.437709	1.49008	1.30284	0.611965	1.61213	2.30246	1.2251	1.37314	2.11405	1.03222	1.94686	1.38953	2.71619	2.02594	1.61855	1.80216	2.49501
AAEL000823	13743	14337.1	11976.1	13811	16155.8	11099.8	9082.06	10763.6	9073.32	9943.56	10766.7	15907.7	13078	8042.31	7868.28	15361.2	9448.95	8198.53
AAEL000824	4.83176	3.6123	9.11044	5.80493	3.34463	8.45584	10.7584	8.45884	10.4141	8.04798	8.78382	4.90922	5.666	10.0132	12.8825	4.33124	11.0687	15.2326
AAEL000825	0	0	0	0	0	0	0	0	0	0	0	0.0272227	0	0	0	0	0	0
AAEL000826	0	0.0110147	0	0	0	0	0	0	0	0	0	0	0	0	0.0610474	0	0	0
AAEL000827	0.291036	0	0.0413996	0.0687723	0	0.0709488	0.167663	0	0	0.0896057	0.0752428	0.103444	0	0.0777016	0	0	0.138858	0
AAEL000829	6.33522	2.5204	5.1096	4.94163	4.61738	5.51786	4.34653	6.90898	3.58476	2.38608	3.49837	6.42731	5.59598	4.72934	6.62318	3.81193	5.57576	5.90898
AAEL000832	14.9274	26.4656	17.9361	14.08	20.5915	18.6487	20.202	22.9146	24.3786	22.7782	24.9181	9.88268	19.3949	24.1409	23.2827	18.3262	23.3546	19.9626
AAEL000833	0	0	0	0	0	0	0	0	0	0	0	0	0	0	0	0	0	0
AAEL000834	4.95913	5.60983	5.78196	5.24233	6.73363	5.52137	3.137	6.11663	6.49042	5.9996	9.79067	10.971	35.4213	46.7918	30.8582	12.7137	11.4782	11.3292
AAEL000835	0	0	0	0	0	0	0	0.268382	0	0	0	0	0	0	0	0.286599	0	0.293025
AAEL000836	4.82758	5.05971	3.56413	3.62028	3.3104	2.95676	3.83075	4.55629	4.29287	3.16922	3.09445	2.46746	3.15107	2.38603	2.34339	3.11077	2.47465	2.365
AAEL000837	0	0	0.0665603	0	0	0	0	0	0	0.072032	0	0	0	0	0	0	0	0
AAEL000839	52.7723	43.8646	60.9401	56.248	50.926	56.7239	51.1084	62.3742	55.1683	41.8101	47.3812	69.738	31.4656	32.7755	35.9954	37.3393	39.2647	44.3405
AAEL000840	2.52423	4.15715	3.15889	2.53966	3.86729	3.8032	4.15063	3.91717	4.08555	5.0577	5.39951	2.14585	4.66335	5.33152	4.82366	5.13592	4.07392	4.4843
AAEL000842	0.689906	0.950477	0.902874	0.782525	1.09035	1.48003	0.476939	1.16244	0.85058	0.637236	0.998842	0.686602	1.3355	1.47355	1.48581	0.551708	1.7775	1.26918
AAEL000843	0	0	0	0	0	0	0	0	0	0	0	0	0	0	0	0	0	0
AAEL000844	116.24	91.4763	96.5027	121.045	108.221	84.1074	82.2526	84.2797	66.9972	83.5185	80.2017	129.942	82.9424	46.032	51.7961	92.8097	59.1753	49.4394
AAEL000845	10.3333	7.70062	10.3087	11.1118	7.07787	15.0396	15.4953	14.2222	18.6173	14.5928	18.6457	9.07637	11.312	19.9176	21.8598	8.71618	20.9559	25.0942
AAEL000846	0	0.0382321	0	0.0511492	0	0	0	0	0	0	0	0	0	0	0	0	0	0
AAEL000847	244.354	173.789	231.142	241.825	216.129	179.082	150.813	176.244	130.499	160.18	151.263	296.94	186.549	100.536	110.789	224.546	122.558	119.172
AAEL000849	0	0	0	0	0	0	0	0	0	0	0	0	0	0	0	0	0	0
AAEL000850	5.46962	6.66709	5.41752	4.86691	6.26958	6.51854	4.71981	4.74098	6.69803	6.5906	7.47225	4.99243	7.39828	9.41051	7.53565	6.1425	8.02248	7.10801
AAEL000851	1.1401	1.68557	1.00911	0.718423	0.917616	1.19409	1.00548	0.632424	0.851894	1.95012	1.79037	0.720409	4.96978	4.32908	3.55491	5.14955	4.47259	4.40191
AAEL000852	0	0	0	0	0	0	0	0	0	0	0	0	0	0	0	0	0	0
AAEL000853	0	0	0	0	0	0	0	0	0	0	0	0	0	0	0	0	0	0
AAEL000854	188.328	184.083	145.708	147.11	168.188	130.906	140.856	175.286	139.387	136.739	136.472	155.632	118.079	74.1326	98.1784	144.24	113.732	94.1884
AAEL000855	0.0998494	0.246905	0.321946	0.141568	0.26301	0.227186	0.051131	0.124621	0.261129	0.163958	0.240935	0.260258	0.670055	0.639794	0.456144	0.26616	0.254079	0.340161
AAEL000856	1.16344	0.767913	2.0232	1.15513	1.06789	1.6539	2.69761	2.23649	2.36675	1.98793	1.88846	1.50227	1.6025	3.09227	2.45598	0.835976	2.3342	2.68614
AAEL000857	0.655908	0.463404	0.811372	0.919266	0.491502	0.977942	1.25086	0.889206	0.709905	1.27686	0.771859	1.06115	0.980725	1.23186	1.09522	0.994803	1.26825	1.20201
AAEL000859	0.151626	0.589189	0.0575166	0.358296	0.698939	0.295708	0.15529	0.473109	0.169944	0.280101	0.261338	0.179643	0.0782702	0.215902	0.0989539	0.202089	0	0.10331
AAEL000860	0.0135638	0.0143752	0.108141	0.0384864	0.0268091	0.0926619	0.125133	0.101659	0.0608563	0.0334285	0.0421088	0.00963767	0.0998587	0.0869832	0.239224	0.0814172	0.1425	0.138785
AAEL000861	0.15948	0.253518	0	0.113055	0.15753	0.0777549	0.0612479	0.149285	0	0.24551	0.329853	0.340111	0.030869	0.0851555	0	0.159417	0.228274	0.162992
AAEL000863	1.96125	2.65791	2.0087	1.93805	2.46562	1.94723	2.57471	2.73711	1.87845	2.12991	1.77007	1.90116	3.92077	3.275	2.3039	5.34676	3.57285	3.27999
AAEL000867	11.0475	22.2404	13.8105	11.1215	19.1475	14.7774	11.2934	15.0698	15.0519	14.5665	16.9883	9.51738	19.6841	21.9732	16.3226	20.5263	18.1839	14.9425
AAEL000869	0	0	0	0	0	0.0291176	0	0	0	0	0	0	0	0	0	0	0	0
AAEL000870	0	0	0	0	0	0	0	0	0	0	0	0	0	0.20258	0	0	0	0
AAEL000871	237.973	336.599	318.678	299.005	453.509	324.819	204.866	309.168	263.369	221.179	347.105	440.396	755.746	591.785	582.091	723.628	613.904	506.161
AAEL000873	0	0	0	0	0	0	0	0	0	0	0	0	0	0	0	0	0	0
AAEL000874	4.21951	2.49279	4.95494	3.98474	2.42343	5.90836	7.11717	5.76424	7.30304	5.99458	6.82064	4.22417	9.54086	14.6769	14.9274	4.99222	11.9574	13.0943
AAEL000875	15.0872	17.2078	14.7054	14.7402	12.4301	14.7119	14.2912	13.9327	15.4692	17.2891	17.4214	11.8312	9.32477	9.17597	9.40465	10.1444	9.81305	10.0953
AAEL000876	0	0	0	0	0	0	0	0	0	0	0	0	0	0	0	0	0	0
AAEL000878	0	0	0	0	0	0.108187	0	0	0	0	0	0	0	0	0	0	0	0
AAEL000881	0	0	0	0	0	0	0	0	0	0.120908	0	0	0	0	0	0	0	0
AAEL000882	0.0923825	0.0326345	0.0525653	0.0873206	0	0	0	0	0.103543	0	0	0	0.0715324	0.0986582	0.361742	0	0.0881547	0.188834
AAEL000883	9.75815	4.6366	7.52695	8.80127	5.2267	6.80148	10.3458	9.52025	7.47108	11.8483	14.5684	9.98986	19.4083	17.8699	16.2123	9.61692	13.5739	14.1168
AAEL000885	0.00678577	0.00712936	0.0114771	0.00635381	0	0	0	0	0.0150152	0.00825893	0	0.014267	0	0.00717332	0	0	0	0.0137213
AAEL000886	0	0.0891858	0	0	0	0	0	0	0	0	0	0	0	0	0	1.00948	0	0
AAEL000889	0	0	0	0	0	0	0.0365756	0	0	0	0	0	0	0	0	0	0	0
AAEL000890	0	0	0	0.0366079	0	0	0	0	0	0	0	0	0	0	0	0	0	0
AAEL000893	0	0	0.0246593	0.0204818	0	0	0	0	0	0	0	0	0	0	0	0	0	0
AAEL000894	0	0.011202	0.0180435	0	0	0	0	0	0	0	0	0	0	0	0	0	0	0
AAEL000896	0	0	0.0661913	0	0	0	0	0.217786	0	0	0	0	0.0450375	0	0	0	0	0
AAEL000897	0	0	0	0	0	0	0	0	0	0.0725375	0	0	0	0	0	0	0	0
AAEL000898	31.9822	48.1568	25.0251	35.189	47.1389	31.053	39.8456	39.2049	38.3516	39.6964	39.1603	29.7404	42.1624	37.9551	41.1785	51.9905	45.9737	38.142
AAEL000899	2.21296	2.66321	1.96345	1.80809	2.37115	1.79216	1.61339	1.82572	2.05992	2.26343	2.44366	0.906543	2.96235	2.80391	3.74517	3.37438	2.75593	2.8367
AAEL000900	3.22113	2.16608	2.71609	2.71449	2.45339	3.17883	3.13004	2.03435	4.21924	2.6765	2.40802	2.7036	1.63772	1.82358	2.73534	1.70691	2.66635	2.14182
AAEL000902	32.2991	49.3251	26.6851	38.3528	51.9476	32.6349	38.5371	42.5619	39.3266	46.7135	50.2892	33.5437	18.8574	11.8675	17.8828	26.1614	20.2482	18.0907
AAEL000903	204.807	178.617	192.961	200.405	219.847	143.424	144.314	176.127	124.417	144.228	140.912	245.61	141.5	71.4248	80.4137	199.178	109.104	99.2697
AAEL000904	0.471365	0.514672	0.512028	0.729061	0.507929	0.584994	0.427896	0.722013	0.432255	0.501346	0.709028	0.213231	0.165901	0.411861	0.335586	0.171338	0.245342	0.52554
AAEL000905	0	0.0672835	0.0541877	0.0450079	0	0.0464323	0	0	0.106739	0.0293211	0	0	0.0184351	0.0508516	0	0	0.0454378	0
AAEL000910	0	0	0	0	0	0	0.0434256	0	0	0.0348124	0	0.0401886	0.0437752	0.12075	0	0	0	0
AAEL000911	0	0	0	0.0256307	0	0	0.0416575	0	0	0	0	0.0385523	0.0209965	0	0	0	0	0
AAEL000912	0	0	0	0	0	0	0.0381335	0	0.0556428	0	0	0	0	0	0	0	0	0
AAEL000914	0	0	0	0	0	0	0	0	0	0	0	0	0	0	0	0	0	0
AAEL000915	0	0.0137348	0	0.0551255	0	0	0.0298651	0	0.0871558	0	0	0.0552779	0.0602112	0.0830438	0	0	0.0371013	0
AAEL000916	0.190989	0	0	0.0902622	0	0	0	0	0	0	0	0	0	0	0	0	0	0
AAEL000918	21.2223	31.7868	22.8863	19.0628	23.5776	23.2756	19.2518	23.3513	25.1143	18.0687	17.6781	14.9022	20.1442	15.9079	23.2785	24.4879	18.2387	18.8006
AAEL000921	0	0	0	0	0	0	0	0	0	0	0	0	0	0	0	0	0	0
AAEL000922	13.7602	21.9805	13.0555	12.94	18.2865	14.0711	16.5991	16.9339	18.8542	18.0737	18.89	10.9069	10.9962	12.2522	11.9899	15.0577	14.0384	12.3721
AAEL000923	0	0	0.231933	0	0	0.0794952	0.0626199	0	0	0.0501998	0	0.0579522	0.0631242	0	0	0	0.0777926	0
AAEL000924	4.99092	10.5845	6.57383	5.10922	8.80218	7.88111	8.86114	8.14744	10.5684	11.4849	11.1084	4.71413	9.56766	10.6599	11.6311	8.66594	9.55799	9.14266
AAEL000925	4.58847	9.86585	7.04922	6.11525	7.97697	8.41171	6.86103	8.07483	8.26278	7.23314	8.12996	4.30555	7.10577	7.93828	7.00716	8.07253	7.12233	7.81585
AAEL000926	0	0	0	0	0	0	0	0	0	0	0	0	0	0	0	0	0	0
AAEL000928	0.13619	0.0240548	0.116237	0.0965457	0	0.132802	0.0523052	0.254966	0.228965	0.125793	0.0704196	0.0484063	0.210906	0.145441	0.13332	0.272272	0.129957	0.417567
AAEL000930	21.8008	25.9994	18.1164	25.3342	20.5366	22.3375	27.8081	30.3987	26.5018	25.5466	28.256	20.9607	29.6506	31.5864	33.8621	26.3901	33.5786	31.4978
AAEL000931	0.794865	1.46634	1.03018	0.605224	1.48306	1.24876	0.814071	1.07474	0.940388	1.3596	1.507	0.627824	1.94899	2.26363	1.90206	1.5891	1.93836	1.53447
AAEL000932	1.79883	0.769223	2.10093	1.61078	0.374072	1.56944	0.727223	0.354491	0.955019	0.641282	0.587445	2.42285	1.57612	1.81992	1.11216	1.32493	0.722741	0.774082
AAEL000933	14.5296	20.3628	14.5623	11.467	18.2917	13.6125	16.9231	20.3566	18.0943	16.1687	16.8424	10.2611	12.2246	11.9163	14.5022	14.6188	14.7708	13.1025
AAEL000934	104.255	83.3451	97.3664	123.845	113.551	88.4634	89.3512	100.378	64.2091	94.7616	81.7371	143.287	109.632	71.4664	72.3041	169.79	92.5293	87.584
AAEL000936	16.72	12.8353	10.2617	15.3331	13.2966	11.1771	11.6504	11.0911	12.9321	14.4923	15.6565	15.0187	8.35218	6.46011	6.68552	13.0188	7.42006	7.39414
AAEL000937	15.8276	11.8544	17.731	13.0089	13.4338	14.0194	11.7792	12.0941	8.25992	10.7803	6.97471	17.6089	10.5276	8.1511	7.72993	14.6493	11.2433	8.22612
AAEL000938	2.03828	2.88012	2.15772	2.26263	2.34111	1.89512	2.43949	2.04108	2.76268	2.10158	2.35296	1.7859	1.65166	1.26555	1.94892	1.61103	2.62348	1.64715
AAEL000939	0.0809723	0.0863085	0.283103	0.306833	0.30179	0.409909	0.293364	0.571985	0.342444	0.398933	0.669546	0.69081	0.354862	0.777892	0.475039	0.305405	0.38631	0.702569
AAEL000940	0	0	0	0	0	0	0	0	0	0	0	0	0	0	0	0	0	0
AAEL000941	360.594	322.281	331.907	390.443	384.814	276.257	269.759	333.874	228.271	288.929	278.665	489.279	406.887	248.454	203.975	401.43	230.225	206.016
AAEL000942	82.6255	72.7715	64.8235	76.7872	73.6734	53.8022	59.8764	54.6937	54.2678	67.0151	66.353	86.7095	68.8772	42.2774	48.0237	82.4332	48.7242	37.6796
AAEL000943	3.78445	3.95491	3.72348	3.31626	3.73818	4.15159	2.72524	3.54251	4.15329	2.476	2.69063	4.03535	3.41872	3.11535	2.4698	2.20673	3.23509	1.77274
AAEL000944	45.1434	30.1669	40.754	48.0147	32.1249	43.1985	47.568	44.3614	42.9342	43.3455	41.4058	53.5734	30.4799	30.9252	37.8935	26.4076	34.125	36.4012
AAEL000947	15.7337	11.3117	12.7982	14.3479	17.5113	8.53547	9.10659	11.6163	7.94794	14.3961	11.3437	14.8077	8.53647	6.38968	6.291	10.1896	7.82401	9.05924
AAEL000948	0.294612	0.494346	0.293358	0.348087	0	0.502744	0.169723	0.689443	0.0825511	0.226767	0.761674	0.314144	0.0855451	0.235969	0.144202	0.147248	0.140565	0
AAEL000949	1.7951	3.50328	2.7644	2.12293	2.09303	3.71441	4.08484	3.94553	5.46508	3.86376	4.39713	1.72565	3.0353	4.78543	5.25684	2.81818	4.92299	5.9454
AAEL000950	36.634	36.2428	28.5993	33.2097	38.0169	35.0847	29.4793	24.9025	38.188	33.0316	40.8161	31.8935	37.3569	41.9753	32.5532	31.9331	31.5761	31.0891
AAEL000951	1102.85	1260	1000.39	985.113	1259.46	1007.83	826.014	995.269	907.424	884.323	946.424	1093.48	1035.47	720.628	752.259	1230.73	940.173	804.931
AAEL000952	0.0836524	0.162528	0.0713969	0.0790689	0.165259	0.122357	0.224893	0	0.0937585	0.257554	0.21627	0.118931	0.0647727	0	0	0.0836195	0.039912	0
AAEL000953	21.4881	10.0725	15.83	18.3173	13.02	15.2122	18.8123	16.9654	14.3889	15.3032	12.4616	21.2403	13.5304	15.1382	16.9335	12.627	14.7398	15.8957
AAEL000955	17.3776	18.5216	18.0473	17.9079	16.2306	16.6053	17.9759	15.2878	18.4166	17.8445	15.9111	15.8927	18.4098	17.1223	15.8902	21.0041	16.3922	19.4396
AAEL000956	4.17804	6.16879	4.06566	4.31687	4.73826	4.46376	3.99227	4.06083	5.08058	5.17325	5.6765	4.37392	6.20041	6.16115	5.34515	6.80377	5.78714	4.47357
AAEL000958	172.18	151.776	196.073	198.902	211.842	160.739	110.411	146.683	108.147	115.687	118.773	284.611	362.183	213.469	173.761	334.723	186.051	174.147
AAEL000961	0.0130933	0.00462525	0.00745002	0	0	0.0127675	0.0100572	0	0	0.0161249	0.0135402	0	0.00506911	0.0139827	0.0256347	0	0	0
AAEL000962	0	0	0	0.0175227	0	0.0361546	0	0	0.0831126	0.0456619	0	0.0263567	0.0143545	0.0395957	0	0	0	0
AAEL000963	0	0	0	0	0	0	0	0	0	0	0	0	0	0	0	0	0	0
AAEL000964	0.474529	0.544794	0.607511	0.84099	0.937454	0.231361	0.273372	0.666287	0.398893	0.1461	0.490728	0.59032	0.643004	0.126691	0	0.237171	0.339609	0.484978
AAEL000965	11.0468	17.5288	12.4702	11.5563	16.2818	13.6194	13.7752	12.3477	14.7461	14.3403	14.2642	7.57505	12.1655	11.9874	12.2977	14.0185	10.7057	10.7149
AAEL000967	0.0416602	0.0736254	0.0474168	0.0886613	0.12356	0.345654	0.192199	0.234235	0.233619	0.336516	0.34506	0.133387	0.472372	1.0691	0.816674	0.291837	0.358154	0.639457
AAEL000970	0.242747	0.366171	0.663426	0.444365	0.222307	0.880885	0.848635	0.790238	0.84857	0.805909	0.916264	0.55987	0.743584	1.58964	1.76831	0.569787	0.890238	1.42975
AAEL000973	0.360447	0.49517	0.546915	0.624611	0.15824	0.820119	0.399919	0.449871	0.314217	0.591874	0.994005	0.540928	1.45751	1.71081	1.4114	0.400339	1.22294	0.982359
AAEL000978	17.1154	8.07978	13.9661	11.7104	8.52994	15.931	15.9852	13.4724	16.4365	14.5872	14.2	13.0516	6.8522	9.42984	11.119	6.99901	12.5832	12.1651
AAEL000979	0	0	0	0	0	0	0	0	0	0	0	0	0	0	0	0	0	0
AAEL000980	2.47942	2.56973	2.24324	2.24653	2.35403	2.29958	2.82906	3.22104	2.41442	2.74338	2.03997	2.49375	3.17269	2.93584	2.73943	4.00648	2.8689	2.61576
AAEL000981	11.8888	18.9418	13.9677	11.4098	13.8093	14.5985	14.3533	15.8171	18.106	15.099	15.3398	8.35346	14.2025	13.9828	16.1103	16.8357	14.8636	15.7764
AAEL000982	47.7508	44.6023	41.7274	50.1647	46.106	37.993	40.7288	39.305	36.5553	48.1641	42.817	51.0207	47.5971	35.1435	36.1337	47.4391	34.2906	36.1277
AAEL000983	64.6913	50.6454	60.9009	84.6677	56.298	55.6388	60.7148	64.168	50.2745	59.2993	58.3482	89.2388	72.901	68.265	57.0502	88.7985	73.8712	68.6022
AAEL000984	2.70332	4.66906	6.98952	4.31653	3.94347	7.15314	6.88883	6.86846	10.1172	5.78985	8.53303	4.2321	4.29272	7.64839	6.72581	2.09655	5.50139	6.44514
AAEL000985	14.5213	15.7607	17.6575	15.9917	14.0415	17.5532	20.8675	16.9338	20.6448	21.8533	21.1303	16.5347	35.3541	45.3359	38.3542	19.7718	27.0057	24.5349
AAEL000986	332.687	323.256	269.291	298.568	319.095	260.939	248.332	267.948	223.984	259.082	238.81	282.947	210.739	153.931	170.415	258.739	184.883	169.099
AAEL000987	8762.91	9660.54	8424.4	8543.7	10962.7	7301.01	5921.4	7328.54	6107.03	6626.27	7522.47	10469.3	10156.3	5638.87	5949.89	11122.9	6769.51	5643.49
AAEL000993	3.52042	1.63979	4.81277	3.37906	2.09258	4.49611	5.74325	4.19939	4.19015	5.12208	3.91445	3.08943	5.05978	8.31763	9.33227	3.95502	7.96722	10.0615
AAEL000994	0.299401	0.355818	0.416147	0.429572	0.514799	0.540127	0.498942	0.484477	0.604058	0.5601	0.696655	0.457614	1.28127	1.99836	1.788	0.598576	1.08554	1.31578
AAEL000996	21.7924	29.8212	19.1744	20.0905	25.3896	17.981	21.1634	21.3246	24.2806	25.6472	26.7147	16.7137	22.2158	17.3972	16.8309	27.4983	21.8615	16.4297
AAEL000997	0	0	0	0	0	0	0	0	0	0	0	0	0	0	0	0	0	0
AAEL000999	113.089	107.103	69.916	106.859	92.23	70.4285	126.348	141.502	103.571	120.622	112.775	81.9652	58.9532	55.1214	65.8778	95.1915	87.4964	71.7715
AAEL001000	0.494187	0.623477	0.723062	0.600569	0.488145	0.37863	0.67785	0.726932	1.06822	0.652085	0.474554	0.426579	0.546647	0.716243	0.345552	0.493993	0.572622	0.577223
AAEL001001	7.29801	3.73204	6.68362	8.08067	5.90434	7.38755	7.42096	5.07479	6.15425	6.07747	5.31895	9.23941	3.52509	4.37936	4.21848	2.91806	3.5815	3.97799
AAEL001005	390.853	470.996	291.258	332.015	329.997	305.409	547.921	531.741	427.968	900.669	604.865	384.677	408.257	341.244	447.6	464.112	456.397	483.733
AAEL001007	16.8733	20.6764	20.3411	15.7936	17.4452	20.967	24.2321	23.784	25.0563	27.4306	27.1924	15.4017	22.1777	26.3632	28.0865	20.4106	24.7155	25.7667
AAEL001008	8.09132	12.5684	8.62012	10.1973	11.3367	7.49831	6.96446	8.70208	8.81157	8.37467	9.7918	8.28101	11.9971	11.0923	9.10049	13.8818	9.30903	6.45138
AAEL001009	2.10752	7.00397	7.04366	4.90274	6.42715	8.00085	9.19432	8.35079	13.3242	12.2845	15.3409	5.54173	12.8014	27.8167	27.2009	8.14039	12.9255	17.6915
AAEL001010	0	0	0	0	0	0	0	0	0	0	0	0	0	0	0	0	0	0
AAEL001014	17.6163	25.797	14.8564	16.2263	20.8634	14.8993	15.2574	18.4251	18.5357	17.5443	19.8907	16.1647	27.3852	22.4124	21.9962	32.0742	21.5701	18.0961
AAEL001015	0	0.0447946	0.0962027	0	0.16701	0.041217	0.0649357	0	0.0473751	0.0520563	0	0.0300473	0.0490942	0.04514	0	0.16901	0.201671	0.0863988
AAEL001016	10.551	12.386	8.10077	9.16722	11.7418	6.55948	8.10446	9.57458	9.29531	9.41925	10.3394	8.87596	7.59891	6.39653	5.77321	9.02701	6.63881	6.59243
AAEL001020	36.8154	35.0345	34.2465	37.1614	41.2978	29.4998	27.2128	37.0043	25.5369	29.6071	30.2358	47.7004	38.1657	17.0245	21.0149	55.4275	31.6699	25.4397
AAEL001022	1.10073	2.47873	2.4042	1.32162	1.67057	2.14393	1.00591	2.21638	2.84188	0.781062	1.31287	1.62455	1.76944	1.72878	1.82117	2.53588	1.83771	1.03709
AAEL001024	5.79291	6.30854	5.62653	4.76054	5.38513	7.016	7.48219	7.73654	7.27187	9.22448	7.13529	3.80322	8.02573	11.4666	10.6915	5.23729	8.6262	9.35211
AAEL001029	45.8896	58.082	38.77	40.6389	50.624	40.775	41.6727	48.5763	43.7426	50.0779	47.1236	39.6715	39.829	28.3966	28.5489	39.9769	35.8092	31.9973
AAEL001030	84.8461	88.6196	88.4702	85.4783	90.8257	76.1195	68.0537	74.8642	65.2167	66.4008	61.7417	93.9607	83.6199	50.7176	60.3206	97.3391	66.0349	53.1871
AAEL001031	0.379129	0.100447	0	0.313561	0.561741	0	0.145609	0.177446	0.318699	0.0583642	0	0	0.220172	0.202442	0.18557	0.18949	0.0904447	0.387478
AAEL001032	13.7515	34.238	24.8423	17.0812	27.2459	27.151	24.3283	25.0691	32.3085	38.0062	34.6194	15.7319	35.1799	45.5982	37.3238	33.0226	34.0105	30.8539
AAEL001033	43.1325	42.174	36.0574	37.7628	42.1069	34.5972	32.6773	36.0596	30.5226	36.3068	35.5682	38.3529	27.4553	19.8275	28.2685	35.1494	28.4178	21.9297
AAEL001036	8.20088	11.4566	9.08365	7.0797	7.73336	10.8757	11.3723	11.3408	14.3879	11.9984	12.4838	5.58094	5.03763	6.60932	8.39189	4.3283	8.80633	7.10742
AAEL001037	34.7566	28.2313	29.7281	30.0466	24.7793	37.9689	43.76	40.7503	51.9407	37.0459	44.5246	27.3844	16.8789	20.4846	22.9952	16.9088	25.3389	24.0727
AAEL001038	42.8519	46.4164	35.2492	39.6461	50.0452	35.6295	32.3699	40.9249	34.4074	37.0778	39.7445	37.5304	27.2532	21.7437	25.1847	40.7051	30.8752	21.6155
AAEL001039	53.7497	52.2097	35.7122	48.1032	51.5735	33.8725	44.4904	43.7045	32.6497	48.7977	39.0998	43.1342	45.4068	30.6908	33.3325	45.4668	29.5172	27.2434
AAEL001041	28.5597	31.3064	31.0682	28.6054	24.7615	35.3702	48.9797	45.2202	44.2421	41.5834	43.584	23.6268	33.633	47.1671	49.0277	32.1202	45.3169	51.2022
AAEL001044	76.5078	87.0279	66.7917	80.4761	93.5704	78.2788	65.8385	77.9567	68.1623	84.5889	83.9043	81.7157	124.317	128.161	103.938	116.528	105.231	90.5747
AAEL001046	0.57988	0.801065	1.33883	0.848509	0.660909	1.38067	1.90137	1.71193	2.17479	1.72262	2.23681	0.642308	3.53156	7.03736	6.09143	2.38549	5.43824	6.13905
AAEL001047	11.1435	16.3103	12.9842	10.8039	12.6259	14.0222	16.2065	15.9534	14.9234	14.6823	13.727	8.64958	8.99327	9.49411	10.2669	10.8115	12.119	12.9799
AAEL001048	87.96	86.5143	66.6095	70.4833	79.6814	66.956	86.1528	81.6721	75.6578	85.7949	73.4777	70.2347	64.2854	63.1289	61.7843	79.7328	62.8124	59.0959
AAEL001050	0	0	0	0.0394362	0	0	0	0	0	0	0	0	0.0161529	0.0445565	0	0.0834116	0	0
AAEL001052	409.085	413.918	255.524	373.267	436.111	266.922	308.72	340.202	305.017	469.319	447.437	393.138	355.219	333.165	252.834	342.111	250.334	215.113
AAEL001054	8.20254	11.7402	9.73678	8.48831	10.3374	6.48152	6.8437	9.00196	5.38929	4.4413	4.38753	7.94209	5.74901	2.11442	3.32262	6.5029	1.34951	2.3126
AAEL001057	0.177534	0	0	0	0	0	0	0	0	0.10932	0	0	0	0	0	0	0	0
AAEL001059	0.213429	0.263881	0.12144	0.0504337	0.21082	0.520298	0.245909	0	0.119607	0.197135	0	0.151719	0.289204	0.227928	0.208931	0.213345	0.305492	0.218129
AAEL001060	0.036014	0.0954153	0.245901	0.144672	0.0355724	0.105353	0.304293	0.235981	0.383466	0.210675	0.223459	0.153605	0.209143	0.346144	0.42306	0.215998	0.498304	0.25765
AAEL001061	8728.88	11558.3	7502.66	6760.85	8978.23	6861.07	6092.13	7091.84	7289.66	6083.64	6205.14	6012.07	4506.78	2932.3	4422.01	5780.34	5271.72	4636.56
AAEL001062	8.81224	17.1407	11.1094	8.18623	11.0438	11.332	14.8281	11.8062	14.0745	11.4461	9.48329	4.13053	9.78728	7.61692	8.8961	13.048	9.09218	9.00629
AAEL001063	0	0	0	0	0	0	0	0	0	0	0	0	0	0	0	0	0	0
AAEL001065	43.5297	33.9594	32.5127	38.8845	43.6031	32.1639	30.0454	34.893	24.7379	32.1652	31.194	45.1517	60.6697	42.6892	34.57	52.9505	39.0804	34.0868
AAEL001067	0	0	0	0	0	0	0	0	0	0	0	0	0	0	0	0	0	0
AAEL001068	0.104717	0.258942	0	0.148469	0.206874	0.102112	0.241307	0	0.234736	0.193445	0	0	0.121625	0.223661	0.205021	0	0.0999248	0
AAEL001071	371.773	409.002	418.941	366.269	460.261	374.991	249.182	324.587	272.671	271.235	390.362	560.795	677.932	431.309	482.249	585.85	355.812	311.338
AAEL001073	0.0479092	0.118612	0.0818446	0.113493	0.189573	0.186712	0.183996	0.450172	0.0537055	0.118287	0.198738	0.0340327	0.428066	0.153815	0	0.481824	0.458434	0.196921
AAEL001074	0	0.0178626	0.0215794	0.00597237	0.024975	0.0246578	0.0372449	0.0236675	0.014168	0.00778259	0	0.0172343	0	0.0134995	0	0.0252741	0.0120619	0
AAEL001076	0	0.00776446	0	0.0051889	0	0.0107221	0	0	0	0	0	0	0	0.0117441	0.0215427	0	0	0
AAEL001077	28.5052	51.6937	25.3746	25.5877	52.5946	33.6524	22.584	22.907	26.172	26.1358	28.1342	16.4401	24.1367	15.3644	21.8497	21.0569	20.6999	16.3071
AAEL001080	63.1077	68.4925	46.4768	58.4626	57.4485	44.8356	50.5794	64.1324	50.2545	60.3289	59.0428	56.8745	29.6194	22.3565	25.039	36.2212	32.398	30.3425
AAEL001082	0.352784	0.0249244	0.200733	0.43349	0	0.0688014	0.325177	0.132092	0.158162	0	0.145931	0.150469	0.136582	0	0	0.141058	0	0
AAEL001084	47.1223	86.4364	47.7629	40.5152	76.9279	45.7686	43.2805	44.2838	50.856	52.7428	56.1541	29.5847	24.7951	16.9201	25.0488	29.0727	25.0559	22.4265
AAEL001085	23.992	26.1848	20.5694	21.4742	46.9417	21.2586	28.6682	38.5212	26.9777	34.1492	4.17506	22.6524	21.1528	36.941	19.5513	27.3563	33.9967	34.3799
AAEL001086	7.33541	10.1997	7.10438	7.37605	11.0998	8.44653	6.05408	6.86645	5.68516	6.96761	5.72972	5.65827	8.18746	6.16697	5.5002	7.64454	6.55292	7.33744
AAEL001087	0	0.035773	0	0	0	0	0	0	0	0	0	0	0	0	0	0.101227	0	0
AAEL001088	1.95276	1.17736	2.08129	2.27279	1.01229	2.00002	3.91155	2.22121	2.76498	2.52649	2.55106	1.9476	3.36045	5.88485	5.77142	3.20192	5.16552	5.69564
AAEL001089	90.874	64.9482	69.2277	95.5068	66.1974	73.5244	69.2594	75.6088	60.9934	80.0946	103.021	113.569	138.851	121.297	95.7238	93.0386	70.1011	53.1558
AAEL001090	2.5944	2.44395	3.49369	2.82008	3.41691	2.61418	1.59425	1.45712	2.13241	1.65081	2.05694	4.3033	3.14722	1.47768	1.86247	3.80362	1.40288	2.8283
AAEL001091	26.8347	34.461	24.6584	26.815	28.0376	30.4048	36.8127	36.3559	40.0227	40.3651	41.0134	22.554	34.1795	38.4266	35.1049	32.8695	36.6845	34.3519
AAEL001092	90.5087	109.089	71.2738	77.5629	102.75	73.1923	65.0698	78.3852	68.1695	73.7136	74.0011	73.004	59.372	46.779	48.1995	83.4617	53.3065	48.5887
AAEL001094	50.5443	23.1086	50.2494	46.3999	31.6454	45.0845	49.6477	40.9859	43.1654	35.7042	40.3544	66.5093	28.6082	26.7509	30.3386	16.0771	26.3375	30.1674
AAEL001095	1.23898	0.833665	0.671404	1.31051	1.74833	0.920499	1.08764	0.552271	0.529014	0.799257	0.854183	0.712986	1.18777	0.882096	0.693067	2.59493	0.731886	1.20596
AAEL001096	0	0	0	0	0	0	0	0	0	0.051347	0	0	0	0	0	0	0	0
AAEL001098	184.978	234.501	175.113	177.72	238.8	159.417	163.928	152.232	160.105	158.998	159.722	168.07	79.6787	48.4466	58.8394	83.8492	69.2439	59.2913
AAEL001099	4.40264	11.5662	6.63984	4.42515	9.86396	6.33893	7.68088	7.36947	10.8957	10.2827	11.1069	4.39518	8.75092	12.0165	11.5	8.22695	10.0352	8.82304
AAEL001100	23.0515	28.6857	18.219	23.6631	34.1854	15.4579	17.7285	23.7494	17.6652	18.3468	24.0521	25.2883	49.0902	38.4384	29.5204	41.7177	28.6325	28.0529
AAEL001101	28.6657	35.6645	31.8235	27.7252	30.8002	38.2977	39.0196	34.5565	42.5055	42.738	43.4865	26.9	40.5935	47.8839	46.3522	32.5786	39.6652	43.2982
AAEL001102	105.869	129.566	93.1775	115.877	132.907	96.2606	80.29	87.5934	86.1759	102.259	104.09	109.578	95.301	65.2426	70.8908	114.392	75.8567	72.3365
AAEL001103	175.876	99.8776	205.363	212.409	159.729	162.723	137.015	132.642	108.558	116.101	113.093	311.198	132.439	79.9364	105.75	154.644	104.833	120.969
AAEL001104	22.959	14.7333	21.8651	24.2566	17.5122	25.4996	28.1893	25.972	26.9747	26.0916	21.3593	26.6236	20.969	31.7607	29.4173	23.7475	33.3277	33.7021
AAEL001105	45.9516	27.714	47.9257	53.4693	39.6301	40.4437	33.7397	34.1696	29.3548	29.1135	30.9631	70.2477	76.4418	51.9305	66.5229	74.5333	56.5647	58.1585
AAEL001106	2.34161	0.752688	1.44923	1.72094	1.36294	1.61458	1.42545	1.9374	1.30506	1.64633	1.21288	1.95029	1.11769	0.368386	0.40522	0.827561	1.05333	0.987138
AAEL001109	179.418	150.536	162.706	187.491	167.157	143.826	118.021	128.166	125.225	121.966	119.121	195.072	96.4133	62.4311	72.2878	113.798	79.8231	67.2156
AAEL001112	23.7534	43.2362	25.4604	23.7868	35.4481	27.4506	29.2914	30.1672	32.0196	34.4517	35.6182	18.072	28.3343	28.3836	30.48	35.4877	32.5905	29.1317
AAEL001113	10.2458	18.4718	10.8121	13.0867	16.9118	12.361	12.9713	12.8193	13.5255	19.7808	22.4248	10.0264	32.8693	34.5575	34.3082	37.7427	41.0289	38.7459
AAEL001114	12.5845	16.8769	12.0695	11.9869	15.2499	12.9039	16.094	15.6053	16.4313	19.273	20.1584	11.3668	21.2841	24.6274	19.8124	17.8966	18.3223	19.1598
AAEL001116	0.569377	0.489246	0.656703	0.996359	0.547215	0.480183	0.981084	0.835476	0.689907	0.833873	0.5729	0.864196	0.649393	1.0189	0.903855	0.43071	0.572688	0.786372
AAEL001118	0	0.0360712	0.0145252	0	0	0	0.0196084	0	0	0	0	0	0.00988317	0	0.0499796	0	0.0243595	0.0521799
AAEL001119	0.781704	0.539164	0.998208	0.943153	0.454794	1.45934	1.12391	1.11166	1.20804	1.01276	1.13084	0.636817	1.35602	1.77399	2.07284	0.862389	1.72376	1.8178
AAEL001123	0	0	0	0	0	0	0	0.0606977	0	0	0	0	0	0	0	0.129635	0	0
AAEL001124	8.36292	12.8606	8.1463	7.94765	10.1463	8.37646	8.79774	9.53007	7.02994	9.4037	10.7165	5.81567	17.35	16.6001	11.9241	15.2654	10.9728	9.0116
AAEL001126	35.2238	29.856	38.9223	33.9791	26.5037	42.967	42.3657	40.0666	42.8277	40.4611	34.6946	26.9656	41.6997	49.6542	51.8549	35.814	45.3123	52.56
AAEL001127	0	0.0233005	0.0315142	0	0	0	0	0	0	0.020308	0	0.0234442	0.0255368	0.105667	0	0	0	0.0674157
AAEL001128	0.127319	0.209887	0.0965919	0.200571	0.167683	0.124151	0.0651976	0.238358	0.0475668	0.209065	0.0877769	0.181013	0.164307	0.18129	0	0.0848458	0.121492	0
AAEL001129	42.3127	43.2506	46.1452	38.9502	38.3544	50.1665	47.3161	41.5164	48.2816	44.9159	48.8973	33.1589	41.8912	42.3288	43.9162	32.1891	44.0652	43.6786
AAEL001130	0	0	0	0	0	0	0	0	0	0	0	0	0	0	0	0	0	0
AAEL001131	5.14325	3.86221	3.49273	3.51082	4.42079	3.76838	4.30688	5.59616	2.69136	3.08609	4.41667	3.69803	2.7233	1.94278	1.55668	2.77437	2.98937	2.50669
AAEL001132	52.0511	42.5162	41.838	45.4497	48.1655	47.8315	38.7182	38.5802	40.4472	34.375	37.4195	50.4126	41.0901	39.4688	43.7561	44.1003	41.4524	38.9586
AAEL001134	457.728	684.868	460.412	401.466	577.473	443.823	350.676	445.473	383.212	411.075	480.901	383.472	531.133	329.186	453.913	720.96	474.442	420.317
AAEL001137	0	0	0	0.0186868	0	0	0	0	0	0	0	0	0	0	0	0	0	0
AAEL001139	0	0	0	0	0	0	0	0	0	0	0	0	0	0	0	0	0	0
AAEL001140	0.0176436	0.0124653	0.0401566	0.00833843	0.0348558	0	0.0677622	0	0.0197751	0	0	0.0376267	0.0409847	0.0565265	0	0	0.0168361	0.0721285
AAEL001141	4.66636	5.74453	7.3107	5.31101	4.3902	9.10273	8.70389	8.37514	10.5426	8.11623	9.3809	4.33077	6.55165	11.7157	11.2514	4.10697	10.2234	11.4358
AAEL001142	1.30736	3.06697	2.80804	1.95279	2.72301	3.24327	2.7646	2.84038	3.96167	2.93194	3.97255	1.90473	4.66605	8.1395	7.11008	3.5172	6.42247	7.95094
AAEL001143	0.122863	0.0445961	0.036733	0.0343741	0	0	0.0504718	0	0.141949	0.0458111	0	0.179555	0.0266738	0	0	0	0	0
AAEL001144	9.829	11.1249	11.1408	8.75638	8.19974	11.2971	12.3645	10.5257	12.4302	9.34489	10.1201	7.68251	10.4376	11.466	14.7901	10.7886	11.487	13.2846
AAEL001146	0	0.013063	0	0	0	0	0	0	0	0	0	0	0	0	0	0	0	0
AAEL001148	0.10715	0	0.0304841	0	0	0	0	0	0	0	0	0.0761694	0.0414836	0.0572146	0	0	0.0511233	0
AAEL001151	0	0.0133633	0	0	0	0	0	0	0	0	0	0	0	0	0	0	0	0
AAEL001152	20.974	12.1202	21.8332	21.9734	24.6695	23.6441	15.8312	22.6972	20.994	12.5046	17.9914	27.1046	18.6106	20.7804	21.244	18.1784	20.3612	25.4009
AAEL001154	67.8598	73.1556	51.555	61.5802	68.9151	55.3786	54.3526	57.1622	53.0438	57.8613	63.1509	56.487	59.5483	41.9818	43.1905	63.1786	52.4444	45.716
AAEL001155	5.66619	3.57429	5.46936	6.98157	2.79846	3.74926	6.21761	3.97796	3.96921	5.29592	4.29008	8.3435	4.46572	4.32222	4.75438	5.66396	4.15171	5.79096
AAEL001156	0.0822023	0.0871148	0.140318	0.271944	0	0	0	0.307788	0	0.151853	0	0.0584347	0.159125	0.0877864	0	0	0.156881	0.168025
AAEL001159	22.1195	8.38603	32.5454	30.0414	21.2973	29.1402	22.2678	17.6728	14.5245	14.1365	14.9032	55.312	24.7827	19.4465	20.5598	20.2124	17.1097	23.0633
AAEL001162	7.92647	6.45048	7.36436	7.3499	5.35157	7.0444	6.5509	7.3258	8.5467	4.8191	4.77269	10.77	4.66141	4.71464	3.73238	4.21213	5.17014	3.89641
AAEL001163	0.0398632	0.0140818	0.022682	0.0282592	0	0	0.0306198	0.0373147	0	0	0	0.0566747	0	0.0212856	0.0390231	0	0	0.040741
AAEL001164	101.825	85.1784	101.876	113.957	108.806	90.8023	74.4343	87.5201	68.3064	72.9569	66.3516	129.296	94.3783	54.9775	53.3599	119.191	63.7534	56.8696
AAEL001166	31.8789	15.3657	29.8161	38.6293	22.0748	24.1954	26.1859	30.2268	18.6938	19.4783	18.3528	46.8694	15.637	13.7757	14.1557	20.8604	15.5627	22.1753
AAEL001167	0	0	0	0	0.129089	0	0	0	0	0	0	0	0.0505948	0.104671	0	0.0653126	0.0311693	0.0667774
AAEL001168	0	0.00557676	0	0	0	0	0	0	0	0	0	0	0	0	0	0	0.0150975	0
AAEL001169	41.6476	41.2919	36.9847	39.2134	32.1344	43.5639	50.002	46.4926	55.5239	48.4545	49.6314	30.3156	19.3289	24.2163	23.8376	20.7995	29.1992	29.7591
AAEL001170	27.6882	35.8705	28.3648	27.6032	35.3315	27.0573	20.7202	23.3596	24.3071	20.7449	25.6226	27.9611	37.5185	28.6807	29.4312	39.7935	29.6528	25.8689
AAEL001171	59.0257	62.2507	51.6094	53.5661	63.8948	58.8094	46.6907	54.139	50.2172	56.7307	58.8765	49.1272	33.569	28.6478	32.6855	43.7407	40.6661	32.3745
AAEL001172	13.059	16.5149	12.1998	12.3461	15.6501	12.6751	10.0545	10.5274	13.9773	13.4594	10.3453	12.4858	9.47032	8.89345	7.83044	14.2393	8.7952	5.66692
AAEL001173	5.59116	6.89385	6.11311	6.45175	7.43698	5.44552	5.27287	6.13653	4.56719	5.41116	5.44594	7.57179	7.2581	6.16555	5.87768	7.87251	7.23341	5.68296
AAEL001175	9.58876	10.1618	8.76103	7.90866	10.7465	10.1594	8.81716	9.14835	8.73209	8.11866	6.81732	7.57004	5.90759	5.71085	6.76924	8.01821	6.55452	7.34994
AAEL001176	8.48638	13.7701	22.9542	17.1356	12.8754	25.0908	27.2857	21.0622	27.2264	24.147	23.7965	15.4371	11.8268	20.4089	30.9714	9.36511	21.8559	25.1149
AAEL001177	177.189	161.662	134.977	170.657	182.265	128.394	118.386	133.833	110.94	139.865	117.367	169.283	152.693	96.5705	99.8862	169.18	104.801	82.7399
AAEL001178	0	0.135459	0.218188	0.135919	0	0.0934801	0.220908	0	0.107447	0.177093	0.297413	0.204441	0.0742292	0.102379	0.187689	0.191655	0.182956	0
AAEL001181	0	0	0.0247385	0.0102738	0	0.0211978	0	0	0	0.0133861	0	0	0.0168324	0	0	0	0	0
AAEL001182	0	0	0	0	0	0	0	0	0	0	0	0	0	0	0	0	0	0
AAEL001183	11.5646	13.035	12.5138	13.7427	15.319	11.8635	9.13975	10.3872	10.6391	9.2616	10.3003	16.6318	12.7331	9.56605	7.59087	12.696	8.6114	10.3846
AAEL001184	0.0703297	0.01242	0.0400162	0	0	0	0.0270093	0.0658332	0	0.0433061	0	0	0	0.0328526	0	0.070302	0	0
AAEL001185	16.1643	11.2029	17.3128	21.4112	12.2651	17.7256	18.1302	19.7906	15.6723	14.4653	12.8986	27.1958	9.54951	11.1698	13.4693	8.94557	12.8627	14.8625
AAEL001187	36.8657	40.8485	34.6125	36.8929	34.1361	31.4033	35.8759	41.252	36.2007	37.3709	35.9332	29.1184	32.9019	32.8335	31.4336	32.8507	36.8858	34.1648
AAEL001188	26.208	22.0522	21.3069	23.8473	22.3819	22.2283	25.3733	27.1731	22.7446	25.608	24.6559	25.4873	24.1156	25.8503	23.874	28.3808	29.2635	29.2962
AAEL001189	0.0699685	0.123583	0.079625	0	0.276481	0.204711	0	0.131047	0.0784574	0.172338	0.0723571	0.198963	0.0812657	0.0747231	0	0	0.0667668	0
AAEL001190	48.8623	53.845	38.3989	43.0479	51.2397	36.8587	40.9313	43.2645	37.1991	45.0373	44.4286	42.2931	78.0245	57.3012	51.7433	90.1906	50.7315	45.9809
AAEL001191	1.49711	3.00489	2.53619	2.26734	2.62152	3.01926	2.50873	2.2295	2.89833	2.59783	2.56853	2.49124	2.55529	3.34297	3.06435	2.51688	2.92213	2.64286
AAEL001192	0.786679	1.08634	1.54634	1.11537	1.13028	1.60398	0.823999	1.07112	1.04204	0.748639	0.887496	1.06762	2.18739	1.45114	0.840111	1.42979	1.2284	0.584722
AAEL001194	43.8254	163.268	88.4103	59.622	159.013	129.236	98.4934	132.271	184.042	222.502	298.67	91.9843	296.523	514.583	406.101	283.203	307.009	316.198
AAEL001195	0.721577	0.666447	1.13684	0.760492	0.767529	1.24447	0.554081	0.83105	1.11968	1.50339	1.14765	1.14389	1.52525	2.25178	1.84683	0.665595	1.16487	1.02101
AAEL001196	0	0	0.00773022	0	0	0	0.0104362	0	0	0	0	0	0	0	0	0	0	0
AAEL001198	1.70939	2.73658	1.8211	2.23451	2.08367	2.62441	2.48635	2.79167	2.56812	2.17237	2.44474	1.92017	3.0696	4.27247	3.91638	3.34472	3.12349	3.94011
AAEL001199	0	0	0	0	0	0	0	0	0	0	0	0	0	0	0	0	0	0
AAEL001200	7.9666	7.33346	6.34106	7.58699	6.11999	7.37582	8.4992	9.1901	8.52334	7.97779	7.11469	6.6351	6.16809	6.10105	6.45901	4.58465	6.41128	7.23704
AAEL001201	6.92658	8.07602	8.94122	8.25289	7.69099	9.27264	10.5448	9.36337	11.0706	9.40558	10.455	7.13557	10.6425	15.4119	12.6518	9.17067	13.7144	15.0286
AAEL001202	58.7226	40.2552	51.2834	57.268	51.3484	41.6555	32.0734	41.001	39.3823	29.9355	32.1058	79.8095	34.0088	21.0752	27.0934	37.2886	29.8548	29.7619
AAEL001203	0.129337	0.102799	0.055194	0.0305625	0.0638777	0.0630594	0.0993463	0.121068	0.0362405	0.0398209	0.066876	0.0459704	0.0751097	0.103592	0.0633054	0	0	0.0660924
AAEL001204	10.8813	11.7864	10.5801	6.82272	7.62277	9.98263	13.656	12.0144	9.15068	9.0486	6.72095	4.20189	7.15936	7.52961	9.38054	10.0447	10.869	10.6443
AAEL001205	2.88971	2.43421	3.85762	3.16034	2.12248	5.12986	6.14671	5.47928	5.21117	4.2888	6.05333	3.67384	5.78026	11.0186	10.1184	2.85153	7.28252	7.72412
AAEL001206	236.547	360.048	224.886	243.839	354.911	258.378	240.102	265.616	258.305	309.011	324.431	240.048	546.914	538.898	425.581	532.399	415.851	357.804
AAEL001207	0	0.0723335	0.133477	0.0738358	0	0.0855335	0.33044	0.109469	0.294922	0.311406	0.283149	0.0415667	0.196727	0.324369	0.229739	0.156391	0.223867	0.222831
AAEL001208	0.45917	0.346031	0.713937	0.723322	0.54427	0.800146	0.585961	0.573089	0.823438	0.50894	0.506503	0.935715	0.68738	0.882662	1.05045	0.673189	0.847111	0.993011
AAEL001209	17.8266	20.0767	18.6537	15.6954	17.141	21.1331	17.9833	16.4421	19.4452	16.6981	17.7195	15.4992	18.6321	20.7492	16.2002	15.8974	18.8489	20.8849
AAEL001210	394.173	358.957	311.225	329.696	388.715	303.879	248.476	281.218	253.627	281.869	268.781	387.904	311.052	211.28	219.832	370.105	237.937	227.748
AAEL001211	78.7848	68.4201	55.2332	73.4236	78.4236	56.4669	62.5062	69.1833	54.4847	66.7176	61.4603	74.4752	51.564	37.8371	39.681	64.8918	49.659	44.387
AAEL001212	15.5758	20.8135	17.895	13.8522	17.2041	19.3614	20.3351	17.3283	20.4136	20.8982	18.5777	12.4873	19.4393	27.6877	25.1365	18.9024	22.0333	26.5482
AAEL001215	8.8774	8.0802	10.9375	9.01692	9.05173	12.9848	10.7783	11.0575	11.7152	12.2113	12.7342	8.39722	15.2998	23.5482	20.3241	15.5293	22.3733	21.731
AAEL001216	248.282	190.457	181.233	240.053	199.502	201.273	242.345	242.721	220.827	257.687	233.603	229.175	137.432	149.35	145.191	145.097	175.256	168.367
AAEL001218	79.3042	113.893	72.972	78.6284	110.018	85.1897	78.2315	84.3092	88.525	107.773	115.015	67.1851	174.505	183.736	146.25	160.045	123.144	112.354
AAEL001219	0	0	0	0	0	0	0	0	0	0	0	0	0	0	0	0	0.0280124	0
AAEL001220	0.0217218	0.00766007	0.0123383	0.00512405	0	0	0.0083281	0	0.012152	0.00667629	0.0112123	0	0.00839517	0.0231994	0	0	0.010346	0
AAEL001221	0	0	0	0	0	0	0	0	0	0	0	0	0	0	0	0	0	0
AAEL001223	1.34736	2.11802	1.66744	1.70335	1.92978	2.46344	2.74257	2.27019	2.8315	1.88748	2.22936	1.72402	3.26021	5.21595	4.81421	2.96302	3.14995	3.92452
AAEL001224	0	0	0	0	0	0	0	0	0	0	0	0	0	0	0	0	0	0
AAEL001227	0	0.0224165	0.0361069	0.0399868	0.0417876	0	0	0	0	0.0390751	0	0.0150365	0	0.0225893	0	0	0	0
AAEL001228	0	0	0	0	0	0	0	0	0	0	0	0	0	0	0	0	0	0
AAEL001229	0	0	0	0	0	0	0	0	0	0	0	0	0	0	0	0	0	0
AAEL001231	0	0	0	0	0	0.0374092	0	0	0	0	0	0	0	0	0	0	0	0.0392087
AAEL001232	20.464	48.293	28.1161	24.8563	48.7482	40.1637	17.8377	18.6937	31.7929	25.7784	44.3677	16.8258	105.192	142.309	80.1329	74.2225	61.5917	51.5483
AAEL001233	0	0.0192663	0	0	0	0	0.0209465	0	0.0305643	0.0335839	0	0.0193851	0	0	0	0	0	0
AAEL001235	43.6323	24.5223	31.7429	38.0538	31.7863	32.8864	30.3307	32.7532	30.7124	26.3483	31.8977	52.2939	65.8287	65.8802	54.3367	62.2271	57.9277	62.0426
AAEL001236	33.6225	25.4159	32.6354	37.804	27.3506	34.4146	35.549	30.3622	28.6698	31.0692	29.0889	35.3986	30.152	28.7253	30.6336	31.3687	30.6159	30.3652
AAEL001237	0	0	0	0	0	0	0	0	0	0	0	0	0	0	0	0	0	0
AAEL001238	9.26157	6.09552	10.046	7.3035	4.69281	10.9311	15.8579	14.2659	19.1455	11.9237	16.3125	6.02402	4.15915	8.66507	10.8431	2.82807	10.5441	12.2752
AAEL001240	0	0	0	0	0	0	0	0	0	0	0.0163363	0	0	0	0	0	0	0
AAEL001241	1.77969	1.36514	1.0705	1.32171	1.20544	1.04125	1.52325	0.761561	1.13983	0.939328	0.631011	0.831365	0.216547	0.21721	0.0995535	0.203313	0.630777	0.415745
AAEL001242	1.04919	1.23336	2.63114	1.61879	1.29506	2.13899	2.8439	1.4357	2.29712	2.65926	2.39939	1.55932	1.18924	2.51968	3.69839	0.883786	2.0182	2.80353
AAEL001243	0.325233	0.450587	0.441288	0.307412	0.444684	0.512305	0.576504	0.608881	0.644928	0.508223	0.672471	0.302334	0.309945	0.427479	0.391851	0.150048	0.405961	0.306826
AAEL001244	2.77541	3.14716	4.01116	3.0693	1.89162	4.33017	4.5515	4.36459	5.87924	6.10973	4.90796	2.00253	3.19129	5.5574	6.5206	2.69108	4.58172	4.737
AAEL001245	0.913374	1.19163	1.68375	1.46566	1.03153	1.81127	2.13077	1.48042	2.94999	2.25958	1.80865	1.2837	1.21551	1.68037	1.53386	0.975523	1.04236	2.28051
AAEL001246	111.029	38.7968	53.6713	86.0345	42.4917	46.6342	103.189	95.607	61.8171	79.615	56.1669	93.7892	19.6317	16.2971	27.9956	33.872	28.7801	32.6667
AAEL001247	72.2562	45.2609	75.0322	86.2251	59.9022	67.5647	60.2588	56.0419	40.2035	58.0002	41.231	127.769	59.795	36.2398	43.1979	58.5561	39.5228	48.5283
AAEL001248	0.0951736	0	0.0541756	0.0449583	0	0.0905827	0	0.178212	0	0.0585895	0	0	0	0	0	0	0	0
AAEL001249	7.79053	5.69607	7.52542	9.16177	9.30592	5.03503	5.42742	7.97084	5.58423	6.08015	6.5576	10.4965	4.55927	4.15987	3.19242	4.16538	3.97632	4.99945
AAEL001250	27.0391	32.4947	22.7711	25.0481	30.4353	29.0819	25.3924	27.2445	27.3859	29.1235	28.0086	22.6695	24.484	24.7508	25.8537	28.3754	33.6879	30.297
AAEL001252	4.59172	2.19907	5.31439	4.59162	2.42788	4.42274	7.64711	4.89431	4.31728	5.00577	3.47261	4.00293	5.32172	4.68261	6.91823	3.4677	5.01587	8.39212
AAEL001254	2.00895	1.50458	3.55098	2.41136	1.82853	3.27274	4.75799	3.30421	4.28537	3.69161	3.42243	2.80669	4.18886	9.08002	7.82238	2.93976	5.93249	7.60618
AAEL001255	29.4418	37.8144	34.5218	30.372	31.3596	31.3836	31.2385	29.3517	36.6909	27.4608	37.9926	24.6816	37.2106	36.3961	35.6359	29.5765	34.5202	29.2942
AAEL001256	0	0	0	0	0	0	0	0	0	0	0	0	0	0	0	0	0	0
AAEL001257	0.038208	0.0674856	0.108701	0.072229	0.0754818	0.186287	0.0293484	0.0715307	0.171296	0.117637	0	0.0271607	0.162716	0.122411	0.0748056	0	0.218757	0
AAEL001258	0	0	0	0	0	0	0	0	0	0	0	0	0.0412625	0	0	0	0	0
AAEL001260	44.3206	46.5258	34.7912	42.7822	39.4381	32.9338	33.8508	40.1943	34.1956	37.8832	35.1867	44.0013	31.0124	19.4421	17.2071	39.9105	30.4313	22.8408
AAEL001261	0.764147	0.659848	1.01453	1.04329	1.34187	0.827928	0.52174	0.317908	0.380651	0.836514	0.175607	1.62962	2.95842	1.72278	1.99478	3.9041	1.21529	1.3884
AAEL001263	0	0	0	0	0	0	0	0	0	0	0	0	0	0	0	0	0	0
AAEL001267	8.83938	12.1427	10.9494	9.52023	12.1228	7.72759	8.4795	7.80004	8.90776	8.18747	9.78951	9.62294	12.1342	8.61859	8.0018	13.8564	8.54458	6.02343
AAEL001268	2.01607	2.34457	1.0823	2.08613	1.83641	1.58482	3.07936	2.78663	1.84373	2.74339	3.38025	1.40069	2.56679	3.84855	3.3571	2.7797	4.23975	3.01707
AAEL001270	8.735	4.20387	7.75166	7.36636	4.19536	8.28325	9.17176	6.97633	7.4999	5.30474	6.96136	6.55121	4.99511	6.84652	6.119	4.16551	7.07349	8.02643
AAEL001271	1.02673	0.762811	1.55805	1.18167	0.898097	1.21907	0.350225	0.640594	0.767093	0.4199	1.29782	1.05426	1.32002	0.730885	0.445026	1.36854	0.325351	0.232785
AAEL001273	3.58818	2.97724	5.42227	3.76228	2.83545	5.20768	8.47359	5.9677	8.26781	8.02613	11.1148	4.44892	9.47871	14.8287	11.8937	5.07152	8.79084	10.0635
AAEL001275	42.0952	41.0269	46.3704	44.9739	25.1062	51.228	57.0426	56.8812	55.1512	56.2763	62.3085	43.1444	60.7611	81.663	86.9109	41.804	77.9664	82.6055
AAEL001277	7.8701	3.59628	7.99997	8.21896	4.82753	9.96447	9.7018	8.03063	7.78961	8.77414	8.33589	10.7383	7.82639	12.8446	11.5566	5.32942	9.23623	10.6384
AAEL001278	0	0	0	0	0	0	0	0	0	0	0	0.0694968	0	0	0	0	0	0
AAEL001281	0.238503	0.418387	0.421133	0.415159	0.277584	0.526582	0.671856	0.599249	0.840959	0.765473	0.868744	0.380035	0.614741	1.02548	0.672974	0.319995	0.935398	0.682777
AAEL001286	0	0.0354438	0	0	0	0	0	0	0	0	0	0	0	0	0	0	0	0
AAEL001287	0	0	0	0	0	0	0	0	0	0.0774285	0	0.0893858	0	0	0	0.251386	0	0
AAEL001289	25.6181	49.4849	26.2149	27.2716	40.0413	29.9865	34.6914	39.9589	36.4172	38.4251	37.7476	18.4762	41.217	42.378	38.9913	52.111	35.6943	31.1957
AAEL001290	0	0.0292243	0	0	0	0	0	0.15488	0	0	0	0	0.0320288	0.0883488	0	0	0	0
AAEL001292	0	0.0513069	0	0.0457609	0	0	0	0	0	0	0	0	0.0187435	0.103405	0.0947866	0	0.0923959	0
AAEL001293	88.1801	69.091	56.3791	80.988	63.4224	48.9573	73.4312	66.292	54.6926	64.8171	55.472	55.2953	39.2812	29.6557	33.5751	36.1798	26.716	22.9438
AAEL001294	0.152388	0.0807476	0.0867084	0.108029	0.150525	0.148597	0.0585264	0	0.170798	0.140754	0.0787953	0.0541638	0.206492	0.406851	0.149177	0.761641	0.145414	0.155744
AAEL001295	46.8192	39.4926	40.2119	39.2603	41.1221	40.0401	35.2338	34.2316	34.3218	29.0636	31.2096	42.0524	46.9322	49.0537	44.346	42.2471	49.6271	50.6953
AAEL001299	0	0.0102323	0	0	0	0	0	0	0	0.00891818	0	0	0	0.0309336	0	0	0.0138201	0
AAEL001300	40.7999	35.5363	42.5124	44.831	44.7089	38.4793	33.8856	37.4754	29.0807	28.9311	28.0845	49.6226	29.6912	15.5223	24.3384	44.8622	27.6787	27.7554
AAEL001301	0	0.0387316	0.187158	0.103635	0	0	0	0	0.122888	0.270059	0.113385	0	0.084897	0	0	0	0	0
AAEL001304	1.08426	1.56387	2.13785	1.68849	1.23141	2.36102	3.12307	2.72077	2.86465	3.2138	3.3438	1.35825	3.94899	7.56917	6.78845	2.56514	4.67126	5.25447
AAEL001305	113.392	112.752	86.7215	104.886	128.342	111.634	96.3036	93.6284	87.5766	109.706	111.733	104.894	135.957	118.24	119.825	134.235	110.66	93.7237
AAEL001306	0.115527	0.0408088	0.0657339	0	0	0	0.0887381	0	0.25897	0.0711376	0	0.0821234	0.0894526	0.370129	0	0	0.11024	0
AAEL001307	1.46633	1.58122	0.439124	1.13067	1.98202	0.903061	0.948478	0.722412	0.345995	1.23558	0.558668	1.04236	3.88422	4.03847	2.71975	2.16005	1.32558	0.473248
AAEL001308	0	0.0771072	0.165598	0.103158	0.143739	0.0709488	0.111776	0	0.0815491	0.0448029	0	0	0.169013	0.155403	0.427354	0.436382	0.208288	0
AAEL001309	0	0.0394533	0.0635485	0	0	0	0	0.20909	0	0.0687726	0	0	0	0	0	0	0.106574	0
AAEL001312	17.4789	22.5131	16.7389	18.5291	24.9681	18.0404	15.8632	19.533	16.6369	15.9955	18.298	15.7895	38.395	31.7613	32.8522	40.7501	32.9474	28.4721
AAEL001313	0	0	0	0	0	0	0	0	0	0	0	0	0	0	0	0	0	0
AAEL001314	187.039	142.491	154.604	180.217	183.32	144.495	106.025	140.065	112.13	113.745	111.256	202.222	113.054	85.1625	90.8388	136.238	89.1012	88.3178
AAEL001315	8.23023	6.41281	8.13499	8.37939	9.75553	10.9605	8.01968	8.10027	10.0152	9.15124	11.478	11.7346	21.7219	33.9017	17.6789	8.274	10.3218	12.2086
AAEL001316	0.936611	0.919059	1.18428	1.37712	1.02796	1.11627	0.559558	0.194829	0.816483	0.64082	0.430482	1.47956	2.13538	1.7782	0.814997	1.45638	1.09236	1.27631
AAEL001317	6.97873	13.2895	6.889	7.88494	9.93933	9.05238	8.70149	8.62907	10.7687	9.3941	8.7275	5.14553	6.94939	7.27949	7.05408	9.79882	7.4337	6.6348
AAEL001318	27.4532	29.295	18.9588	23.2571	24.3045	21.5494	23.4061	25.6981	23.3008	47.8738	37.6968	28.4635	38.2806	35.0358	32.7848	32.4526	26.4685	25.6129
AAEL001319	12.913	26.7679	19.4587	16.7658	17.9413	19.0952	14.8237	13.0173	22.1072	16.2524	15.4083	14.9292	20.9862	12.1233	16.3915	21.5605	21.936	18.5633
AAEL001320	2.27461	1.3493	4.12692	4.17825	1.95005	4.47788	3.95587	3.45491	3.65575	3.1184	3.37305	7.04741	2.52556	5.86656	6.46995	1.97341	5.03722	6.40388
AAEL001321	3.10379	1.62832	2.92817	2.7058	1.04522	3.34496	5.74617	3.70891	5.38265	3.47699	3.32695	2.00303	2.0606	3.96681	3.7926	0.93314	2.69659	4.5785
AAEL001323	0	0.155105	0.0999155	0.0829818	0	0.0856089	0.202368	0	0	0	0.18163	0.0623971	0.166548	0	0	0	0.251411	0
AAEL001324	13.7435	16.2243	13.8485	12.8369	12.7856	15.3508	19.0979	18.5253	17.1963	16.7564	14.9103	8.86382	8.27147	8.91298	12.5732	9.9913	12.876	12.2584
AAEL001325	0.453379	0.200197	0.128985	0.107137	0.448018	0.110525	0.174125	0.212198	0.127038	0.209383	0	0.241723	0.307172	0.121051	0	1.13306	0.324481	0.231681
AAEL001326	22.8949	27.4615	20.9618	21.2962	25.2877	18.2662	18.7052	16.3657	19.4789	26.2736	21.4165	19.8262	12.8526	8.77985	8.96497	11.443	13.009	11.2741
AAEL001328	0.971213	0.756712	0.727056	0.964156	1.21199	0.3488	0.431779	0.382557	0.400906	0.50345	0.528495	0.76136	3.59377	3.37696	2.10197	3.56864	5.07368	2.82144
AAEL001329	27.4901	41.1475	29.3413	24.4282	35.6598	27.4544	24.9202	29.2241	27.034	34.0189	35.9162	20.3789	52.4059	54.1034	41.3087	44.8536	35.1542	30.4729
AAEL001330	0	0.0294274	0	0	0	0	0	0	0	0.0512961	0	0	0.0967541	0	0	0	0	0
AAEL001331	87.4477	93.6467	66.1524	93.6453	94.8019	62.5466	79.2539	88.7487	68.9233	93.247	91.0903	79.5588	98.6142	76.1359	85.0344	125.164	80.0088	74.1621
AAEL001332	3.87314	7.781	4.32349	4.20587	6.71703	4.93	5.06439	5.92262	6.36247	5.82588	6.17621	3.36279	6.12392	6.56748	5.78857	6.26552	5.4733	5.55994
AAEL001333	0.754227	0.207226	0.524519	0.633689	0.331113	0.245154	0.643709	0.470672	0.281782	0.567638	0.0866638	0.476581	0.0324446	0	0	0	0	0.171297
AAEL001334	27.5862	32.5817	23.0727	21.8886	25.5344	23.3022	25.6656	27.7775	22.9225	25.1178	22.8663	23.0632	24.3	20.3909	19.8382	28.2734	23.2448	19.4201
AAEL001336	69.5065	53.0775	55.1616	66.7136	56.003	46.6624	52.9451	51.8337	45.3898	49.8232	46.3241	64.4501	59.035	48.7205	51.456	75.6753	45.1109	50.3426
AAEL001339	69.1285	81.4555	60.6981	67.1981	78.6661	61.8682	60.7367	62.1384	59.0652	68.1952	63.3603	58.2624	56.1664	48.441	43.2913	77.1473	51.9134	43.5519
AAEL001340	0.0570225	0.0302151	0.0162228	0.0134745	0.112651	0.0278019	0.0438002	0	0.0639115	0.0351128	0	0.0810707	0.0110382	0.0608961	0.167462	0	0.0272065	0.233113
AAEL001341	108.032	88.9305	100.635	105.968	93.7109	85.2867	69.6997	86.0688	73.7879	72.8194	76.9196	118.72	98.1569	62.9689	71.6422	119.369	81.5539	72.5425
AAEL001342	0	0.0201066	0	0	0	0	0	0	0	0	0	0	0.0220361	0	0	0	0	0
AAEL001343	0.13662	0.0401655	0.0388658	0.0429935	0.0447286	0.0443927	0.0349714	0	0.0255121	0	0.0235431	0.016168	0.0352484	0.0729037	0.0890136	0.0455131	0.0434459	0
AAEL001344	0	0.0188918	0	0	0	0	0.0410788	0	0.0899106	0.0164656	0.0553052	0.0190084	0	0	0	0	0.025516	0
AAEL001345	0	0	0	0.0288569	0	0	0	0	0	0	0	0	0.0472788	0	0	0	0	0
AAEL001346	0	0.081604	0.0525768	0	0	0	0	0.118628	0	0	0	0.0656876	0.0490637	0.0676726	0.124118	0.0923906	0	0
AAEL001349	0.0395962	0.0139875	0	0.0935664	0.0782241	0	0.0608293	0	0	0.0243822	0.0409479	0.0562951	0.0613192	0.042286	0	0.0791611	0.113352	0
AAEL001350	33.1383	21.9224	27.0472	31.3801	23.21	32.0148	27.8566	30.8021	29.59	30.585	27.249	30.4991	17.8899	15.0231	19.1956	17.049	20.426	23.5896
AAEL001351	58.9576	41.3941	24.2834	41.1651	41.6107	24.8439	45.9225	36.3331	27.3187	41.6849	30.3425	27.9188	31.1939	20.3327	24.1305	42.6608	25.2772	20.1166
AAEL001352	32.0923	37.5645	30.2356	29.665	27.4145	34.0542	54.5958	47.5235	50.1434	56.1205	49.1295	24.1694	26.3741	34.1738	34.3979	26.5742	35.7618	36.5412
AAEL001354	276.457	249.731	279.849	302.926	295.664	208.711	200.203	232.702	192.036	179.906	184.142	358.502	245.859	123.283	136.382	313.908	165.687	146.856
AAEL001355	93.4695	103.87	81.8301	97.4764	135.069	96.9239	71.7947	84.817	79.498	71.1603	83.8769	99.0834	152.955	168.573	133.939	165.758	160.43	144.233
AAEL001356	187.562	122.779	167.805	147.801	85.9309	139.714	173.211	177.117	152.669	144.406	124.72	138.396	91.3884	74.6976	96.2285	81.4259	98.6953	115.814
AAEL001357	0.173067	0.417766	0.607258	0.422592	0.341902	0.843805	0.864086	1.24202	0.905217	1.08346	0.775558	0.63564	0.625365	1.20135	1.35535	0.230665	0.908305	0.82543
AAEL001358	23.8283	13.7222	26.1278	27.3908	18.6335	21.2992	17.6357	19.0521	14.8836	16.2394	15.7219	40.1853	19.5075	18.7539	15.0648	19.8491	16.1059	18.0111
AAEL001359	1.60852	1.8368	1.85177	2.05076	1.84751	1.53203	1.52288	2.73125	1.92863	1.79669	1.93423	1.9412	2.17237	1.83764	2.41687	2.24357	2.21313	2.14095
AAEL001360	47.4283	54.6563	46.7304	39.7381	43.7407	46.4102	56.1524	52.9977	60.7465	53.3849	60.2708	28.11	45.4815	56.6726	58.3471	48.9151	59.5039	62.1999
AAEL001361	10.0066	16.2129	19.5652	10.0358	11.0251	20.2129	21.2186	16.173	29.6188	19.2806	25.0566	11.0439	18.3069	23.8641	28.7367	14.7128	23.2936	25.5046
AAEL001363	239.034	173.559	223.186	231.517	216.198	154.736	163.034	166.601	119.108	150.737	130.447	290.503	115.4	56.2828	68.2254	176.182	78.8712	70.6402
AAEL001364	0	0	0	0	0	0	0	0	0	0	0	0	0	0.0659988	0	0	0	0
AAEL001366	73.6357	72.9004	89.7714	78.9532	83.5061	68.1282	53.7693	64.7697	54.7697	47.2493	56.5204	105.743	55.4531	34.3591	37.162	62.1687	43.9322	42.3752
AAEL001367	0.241799	0.24968	0.306922	0.430748	0.367463	0.598562	0.60009	0.522352	0.604599	0.893422	0.750211	0.4099	0.446484	0.611076	1.01972	0.185921	0.656743	0.836478
AAEL001368	0	0	0.00869386	0	0	0	0	0	0	0	0	0	0	0.0163172	0	0	0.0291601	0
AAEL001370	0.0984823	0.0347893	0.186787	0.24823	0.389113	0.0960322	0.302586	0.122915	0.22076	0.24257	0.203689	0.233359	0.152511	0.631034	0.128542	0.131258	0.313251	0.402604
AAEL001371	76.628	84.8986	66.9196	70.8532	87.2571	68.0732	68.6506	80.1922	66.6983	81.3193	75.7952	62.427	61.1411	56.9035	58.3274	80.4499	70.2924	63.7733
AAEL001372	8.05564	4.39022	8.9168	6.81224	4.22104	9.92809	11.5691	8.55674	11.7214	9.06168	10.8241	8.46339	11.8689	19.1769	15.4749	5.20003	11.2819	13.9008
AAEL001373	0	0	0	0	0	0	0	0	0	0.0220327	0	0	0	0	0	0	0	0
AAEL001374	0.220448	0.062299	0.125434	0.0625105	0	0.286399	0.0338662	0.128863	0.148248	0.0542961	0.136782	0.125365	0.0853469	0.0470829	0.172642	0.176289	0.0420718	0.090121
AAEL001378	63.6134	48.9646	58.4271	74.6358	57.5848	69.8062	83.0254	82.6851	65.2412	84.0696	65.4171	80.4556	45.0538	55.0196	75.2824	51.6304	81.4568	83.5752
AAEL001379	2.84258	1.75214	4.36538	2.91987	1.69043	4.51135	4.90162	3.74692	4.56768	4.06338	3.41956	3.5259	4.15501	5.97844	7.4394	3.04442	4.35936	6.16609
AAEL001381	4.08819	2.95822	3.50801	4.53419	2.86583	6.01187	5.82462	4.62923	4.39733	5.68443	5.69383	3.14052	7.0203	11.6542	9.3596	5.2071	7.45613	7.9521
AAEL001382	264.365	148.806	192.346	237.548	167.604	191.22	218.316	197.848	162.038	193.304	164.102	254.42	115.628	83.5929	100.561	155.177	120.261	117.064
AAEL001385	90.3581	77.9853	86.8188	105.082	97.2652	80.1394	72.083	82.4461	71.304	66.9942	72.1462	121.213	135.318	113.346	104.581	157.843	106.902	106.595
AAEL001387	0.181716	0.165076	0.188458	0.206104	0.230977	0.228016	0.348938	0.272148	0.28396	0.337063	0.382932	0.0924248	0.203673	0.213472	0.300765	0.0389251	0.278949	0.159274
AAEL001389	5.38994	3.23621	6.55371	5.18419	3.39644	6.99964	8.43266	7.23368	8.11178	6.56514	7.44965	4.63749	9.53924	16.7376	16.1528	4.89676	10.0539	11.5138
AAEL001390	0.23221	0.410146	0.264254	0.32923	0.458743	0.226433	0.178366	0.43473	0.780792	0	0	0.495211	0.269703	0.247985	0	0	0.221583	0
AAEL001391	9.09529	8.31923	10.1655	10.5543	8.18193	10.6111	8.42097	10.9463	10.6492	8.05088	10.4975	12.1806	12.5131	10.6671	12.7194	13.3128	12.1662	10.9555
AAEL001392	614.478	502.974	377.309	462	537.721	354.87	458.855	443.954	384.394	357.104	332.99	571.646	88.1727	45.8495	62.0572	55.6568	50.8901	42.85
AAEL001394	13.4716	4.93864	12.4046	16.1762	9.52379	16.1398	22.0739	15.3931	13.0278	18.7512	13.6822	17.9344	10.5867	10.8973	17.5136	8.45991	13.1873	17.6277
AAEL001395	7.98895	12.2812	9.09136	7.53224	10.3895	9.27777	9.59019	9.69536	11.9238	8.84991	9.42412	5.36515	9.43428	9.30336	10.5322	8.18645	10.2666	10.0933
AAEL001396	0.378359	0.568042	0.43057	0.75996	0.186867	0.461183	0.61758	0.265628	0.530087	0.40772	0.244547	0.437064	0.47607	0.505077	0.462982	0.567316	0.406174	0.290018
AAEL001397	10.5575	21.9727	18.8322	13.2625	20.648	21.7092	13.9352	13.0448	16.3336	18.2089	16.7835	8.7436	39.5432	47.2787	31.5679	29.4743	26.6769	27.1825
AAEL001399	16.8469	19.5641	10.6367	13.9068	12.7704	10.4894	22.9861	20.6059	21.6796	24.6052	19.3836	8.25005	7.01514	8.58253	8.84452	10.4784	11.2412	11.5296
AAEL001400	13.4503	26.8211	23.2185	31.6703	34.8305	25.9071	25.1814	27.5856	22.7026	32.726	27.4179	37.135	26.0158	17.485	16.2455	37.5178	24.5314	25.1916
AAEL001401	54.9523	30.4243	52.4877	49.8624	34.13	40.2821	46.5682	47.7393	38.5123	31.6005	31.0512	58.1423	33.5908	25.7344	29.955	47.1563	44.2251	44.4347
AAEL001402	5.20953	2.17487	3.92673	5.27577	2.94049	4.42016	4.31335	2.91322	3.41232	2.70793	2.30886	6.34844	3.40513	2.89008	3.04658	3.65199	2.64694	4.7019
AAEL001403	36.1393	33.744	28.62	29.6588	25.721	27.3513	33.3581	30.7546	28.4018	31.3572	27.9223	30.3486	40.6971	36.1135	32.4243	53.6305	38.3555	36.0791
AAEL001405	68.3769	57.2986	54.1664	63.699	59.9235	53.1401	53.5749	53.739	54.357	57.564	51.7485	67.4891	53.9731	51.0604	48.9857	54.1318	60.1783	55.3457
AAEL001407	63.1205	71.3286	60.543	65.0915	67.8249	53.9948	59.2585	62.5239	53.6772	60.0085	54.5688	68.3736	45.1767	32.0279	34.3933	57.4204	45.8909	38.2284
AAEL001410	5.95597	8.3407	6.29948	4.43352	7.30785	6.36352	6.38217	7.43988	7.54048	6.88473	6.13695	3.73076	6.38686	6.61328	7.50729	6.75951	6.82962	5.96866
AAEL001411	14.3567	13.8904	30.5544	17.1232	10.3155	29.9474	39.3644	28.0154	47.9735	32.692	38.8212	16.0919	20.7697	41.6076	48.8166	14.3099	36.5882	45.1344
AAEL001412	74.087	61.0248	47.6423	68.9149	64.9655	44.8579	53.3864	65.1977	51.5437	63.0168	56.3947	70.3546	37.0266	23.2532	26.2905	50.8775	31.584	31.0901
AAEL001414	0	0.0216369	0.0340978	0.0289672	0	0	0	0	0	0	0	0	0	0	0	0	0	0
AAEL001416	15.4782	20.1801	17.4112	15.0857	13.7657	19.653	28.6102	25.2016	26.6776	26.5145	25.432	11.845	16.8959	21.4278	23.6194	15.2073	26.02	26.5449
AAEL001417	0	0	0.0371195	0.0307141	0	0	0	0	0.0728347	0.0400152	0	0	0	0.0694077	0	0	0	0
AAEL001420	0	0	0.0328915	0	0	0	0	0	0	0	0	0.0409496	0	0	0	0	0	0.2354
AAEL001421	74.133	128.907	111.749	86.914	98.7861	122.24	146.901	130.537	159.754	162.924	162.068	69.5284	102.265	130.397	156.172	95.6352	137.358	136.454
AAEL001422	140.144	135.728	123.189	135.447	142.119	108.838	99.011	113.577	97.8968	112.995	105.684	159.743	138.819	93.6218	97.0582	155.134	109.704	88.2427
AAEL001423	0.40605	0.600891	0.497006	0.63009	0.817406	0.493127	0.353132	0.344275	0.463749	0.509563	0.855772	0.35949	0.778137	1.18114	0.360027	1.19484	0.990704	1.38497
AAEL001424	41.3718	33.6542	38.0642	44.7106	42.1782	30.9971	29.8107	32.8646	25.9502	33.3637	28.6536	44.7892	41.2922	23.1045	20.9931	39.6482	25.7153	21.9173
AAEL001425	47.7996	26.3751	36.3115	49.1144	29.8988	25.8263	30.419	25.9726	24.8788	30.4432	22.8245	51.9099	15.332	5.92626	11.8524	25.2141	14.3215	15.4677
AAEL001426	13.6693	18.6685	14.6486	14.7718	15.6479	16.7764	16.5099	18.3614	16.1731	16.2584	17.4525	11.6939	11.4091	10.2274	11.5396	12.4444	13.0017	12.144
AAEL001427	40.5905	38.9194	45.7366	43.2331	34.959	36.5585	23.883	26.0166	31.7115	26.9644	19.7474	43.708	21.3272	8.96852	13.8975	29.5814	14.1194	11.6483
AAEL001428	0.313252	0.0184429	0.237652	0.148044	0	0.101819	0.240615	0.195483	0.29258	0.257188	0.161973	0.0742266	0.0202128	0.11151	0.102217	0.104376	0.298916	0.106717
AAEL001432	256.367	360.167	240.943	225.12	299.884	237.546	300.236	289.67	295.569	386.912	337.612	191.769	278.621	248.542	288.241	288.715	287.978	277.965
AAEL001433	0.668243	0.585013	0.876178	0.782267	0.573976	1.30343	0.892678	0.924685	1.04203	1.01976	1.35207	0.59895	1.42855	1.52036	1.25144	1.33596	1.51191	1.62862
AAEL001434	5.17381	2.11426	4.0454	3.66694	1.60708	4.53004	7.79499	5.92258	4.852	5.81048	4.523	2.7639	4.58777	7.13611	9.07497	5.40486	7.99868	10.9145
AAEL001435	0	0	0	0	0	0	0	0	0	0	0	0	0	0	0	0	0	0
AAEL001437	0	0	0	0	0	0	0	0	0	0	0	0	0.00695142	0	0	0	0	0
AAEL001438	0.365952	0.193911	0.551796	0.475613	0.216886	0.499586	0.548136	0.411067	0.738293	0.574623	0.416289	0.416228	0.332947	0.605757	0.573183	0.146323	0.680948	0.598416
AAEL001439	201.525	188.084	137.585	173.86	167.315	121.323	160.517	180.249	137.904	181.85	170.604	167.084	87.9006	53.9142	70.7554	112.512	81.4751	67.1035
AAEL001442	0	0.0127706	0.00758105	0.0125943	0	0	0.0102345	0	0	0	0	0	0.0257942	0.0426917	0.104359	0.0266397	0.0114935	0.0272371
AAEL001444	7.08519	4.60018	10.0226	9.05331	7.51697	8.82805	6.5509	6.75504	5.95586	5.13039	6.75039	14.0605	10.896	12.1554	13.6148	7.73817	10.0162	10.9289
AAEL001446	11.8021	13.758	12.8918	12.55	12.5799	14.5163	11.7644	12.3914	12.9683	20.6028	18.9246	12.7949	42.5672	61.4461	32.828	27.7203	28.9448	25.7318
AAEL001447	4.05975	2.28443	6.07429	4.19268	2.50868	5.56522	8.69523	5.61107	7.11023	6.07358	5.82446	3.75697	6.5658	8.95906	10.6823	3.72015	9.11954	12.0482
AAEL001448	23.6099	25.3679	30.5284	21.3703	21.5562	31.7587	37.1933	35.1633	41.0033	34.011	40.4171	23.3714	42.4401	63.5093	61.3812	30.568	53.6734	56.632
AAEL001449	13.9681	5.78018	12.9436	11.1658	12.7725	8.63935	8.15423	7.62092	8.23038	6.14373	5.44781	18.6673	12.6701	9.46173	9.06389	5.58507	6.55018	6.38919
AAEL001451	27.0638	20.3655	24.2292	27.0335	23.1043	27.3408	24.5889	23.1581	21.6787	18.604	22.4057	34.4804	22.5811	24.8992	20.6957	23.9806	23.2499	23.4457
AAEL001452	0	0	0	0	0	0	0	0	0	0	0	0	0	0	0	0	0	0
AAEL001455	1.58994	0.431986	1.6921	1.18293	0.713799	1.8761	1.72924	1.92524	1.09026	1.07821	0.776044	1.40274	1.05447	1.15759	1.08831	0.889045	1.00777	1.0226
AAEL001457	0.0378291	0	0.0430492	0.0893909	0	0.0737759	0.0290574	0.0708213	0	0.0698822	0.078241	0.0537828	0.0292913	0.0807978	0	0.0756284	0	0
AAEL001458	0	0	0	0.0132274	0.0552922	0	0	0	0	0	0.0289437	0.0198959	0	0	0	0	0	0
AAEL001459	4.11254	5.04613	4.99478	5.27386	4.56113	7.41071	6.96391	6.97885	7.84338	8.67823	8.06152	4.88953	6.81514	10.8636	10.5002	5.48123	9.89058	9.63519
AAEL001461	0.12824	0	0.145936	0.0606068	0	0	0	0	0	0.157933	0	0	0	0	0.251075	0	0	0
AAEL001463	13.4619	6.81915	10.2612	11.2838	10.5375	10.4025	6.04814	4.75519	6.26304	4.53573	7.35473	16.7919	8.35857	8.40882	3.97832	9.64812	7.02884	4.15346
AAEL001464	4.28456	1.35152	3.45001	3.45435	1.99938	3.37686	3.92726	3.93698	2.02497	3.11771	2.55629	3.58222	3.62815	2.59574	2.57591	1.61867	2.83309	3.16035
AAEL001472	17.2826	9.25547	16.5007	21.5963	12.474	18.7887	24.7003	20.4126	19.8813	18.5787	15.8868	19.458	11.0509	14.9808	19.1806	8.71925	19.8149	24.5489
AAEL001473	11.8038	15.9586	14.31	11.3983	11.2546	16.9601	21.4324	16.2308	24.5488	19.5966	21.6062	7.94104	16.1698	25.1555	25.5898	13.0238	20.9869	23.261
AAEL001474	0.157037	0.277369	0.178707	0.0742162	0	0.15313	0.120623	0	0.176009	0	0	0.334896	0.24319	0.503114	0	0.31395	0.14985	0.32099
AAEL001475	0.0340945	0.06022	0.155197	0.30615	0.202066	0.232723	0.366642	0.510636	0.420348	0.272927	0.458359	0.290839	0.395994	0.801032	0.73427	0.34081	0.488012	0.557524
AAEL001476	0.639208	0.544931	0.742441	0.602962	0.3437	0.876546	1.16652	1.05991	0.942506	0.776696	0.976353	0.628677	1.70936	3.17877	2.958	1.68744	2.34238	3.50974
AAEL001478	0.341495	0.430838	0.985427	0.979879	0.433697	1.18928	1.96732	1.32432	1.6677	1.14154	1.31171	0.693592	0.916034	1.71927	2.05355	0.438892	1.48968	1.79494
AAEL001479	155.778	222.576	158.614	141.828	205.571	164.935	142.863	149.288	165.031	163.457	182.641	137.843	187.778	149.148	159.421	193.327	167.404	158.06
AAEL001480	27.0603	31.0091	31.0541	26.1965	30.0883	38.2864	31.7025	31.0312	35.5007	36.3954	40.512	27.513	51.7811	64.2558	63.7074	46.5552	59.8175	58.6548
AAEL001483	0	0	0	0.0196261	0	0	0.0318973	0	0	0	0	0	0.0160779	0	0	0	0	0
AAEL001484	67.5808	59.5547	93.0132	68.9399	44.0899	102.143	114.141	92.5206	136.892	91.4865	113.199	56.2307	80.1715	133.103	140.265	50.7573	111.306	121.653
AAEL001485	21.223	17.7492	18.9139	22.1145	20.711	18.7003	15.5162	21.5417	12.3234	12.1238	12.957	32.1728	29.352	23.2109	21.5267	29.905	17.6898	18.5544
AAEL001487	0.136367	0.0481723	0.232777	0.515581	0.2694	0	0	0	0	0.083971	0.141023	0.484694	0.316771	1.31068	0	0	0.39038	0
AAEL001490	0	0	0	0	0	0	0	0	0	0	0	0.0659096	0	0	0	0	0	0
AAEL001491	0.227344	0.18739	0.129358	0.143258	0.14971	0	0.0582093	0.425619	0	0.23332	0	0.161611	0.058678	0.242788	0.148368	0	0	0.1549
AAEL001492	1.4488	1.21599	0.794271	1.22765	1.08167	0.747351	2.35289	1.79139	1.74301	1.53338	1.38709	0.719142	1.23505	1.599	1.33991	0.820906	1.07205	0.98462
AAEL001493	0.345137	0.261978	1.03289	0.424999	0.355125	0.869431	1.04163	0.615173	1.09772	0.667365	0.661907	0.409186	0.446087	0.836226	1.1867	0.30286	0.636412	0.852424
AAEL001494	2.01264	1.59969	2.4996	2.12188	1.26164	2.54757	5.396	3.18828	3.31863	4.51642	7.38483	1.82968	1.45351	1.38468	1.21244	0.580334	1.07106	1.30539
AAEL001495	61.5924	96.2223	59.732	65.6161	76.1184	62.8521	81.9506	78.6598	83.5099	73.8414	73.3185	48.7397	62.6809	54.2432	69.9524	57.2438	64.8322	55.3465
AAEL001496	73.9168	32.1924	65.7074	74.5247	40.3411	63.9173	67.8127	57.6838	53.9497	60.0613	49.9397	112.436	35.7572	39.1301	44.0806	32.6849	47.515	54.9105
AAEL001497	6.81386	11.0252	7.68634	7.63403	10.3076	10.3847	9.13183	9.54506	13.7787	13.2915	12.5407	6.02926	15.2193	22.6953	17.7252	10.7645	15.914	14.6096
AAEL001498	2.3829	2.30092	2.15343	2.71605	2.76914	1.77688	2.14915	1.57451	3.37273	1.9852	2.10186	2.83556	3.63593	3.89201	3.43042	4.20346	3.67829	4.99799
AAEL001500	0	0	0	0	0	0	0	0	0	0	0	0.0187279	0.0101996	0	0	0.0526697	0	0
AAEL001501	380.788	328.096	311.057	361.945	374.075	274.771	263.605	319.188	229.924	280.861	264.982	418.543	415.401	268.372	276.916	532.653	277.256	245.181
AAEL001503	0.118073	0.61849	1.44745	0.87507	0.43034	1.49642	2.5015	1.29206	2.95262	2.43016	2.34481	1.00933	0.918172	2.17655	2.95592	0.913571	2.04287	2.64748
AAEL001505	3.43869	4.84462	3.82112	3.91944	4.15589	4.77328	4.90976	5.30163	4.08083	4.43417	4.72749	3.19215	4.74569	4.96838	4.6731	4.52919	4.40082	4.71344
AAEL001506	28.1809	11.7599	20.8271	20.6567	11.5131	22.0695	28.3304	27.0518	23.0404	23.8419	23.1575	25.5092	11.2503	13.0015	13.8326	8.45893	13.1409	14.4415
AAEL001507	6.04028	3.5831	7.23046	7.37903	4.84069	7.41808	8.05377	5.33408	8.01544	4.94755	5.45094	7.61547	10.2696	13.5706	11.8818	5.35437	9.62455	9.95881
AAEL001508	0	0.1058	0.170416	0.353864	0	0	0.115027	0	0	0.0922124	0.309727	0.532264	0	0	0	0	0.142898	0
AAEL001509	26.4731	20.1435	21.5294	23.4967	18.8155	24.3335	23.3192	24.4145	24.1164	22.0231	24.3911	21.3919	32.3846	35.0091	34.8117	28.0043	33.6107	35.1465
AAEL001510	0	0.0792438	0.0318717	0	0	0.0546683	0	0	0	0	0	0.119627	0	0	0	0	0	0
AAEL001511	1.65116	1.14833	3.14146	3.19453	1.73291	2.91827	2.57622	2.6082	1.21448	2.16056	1.81425	7.92282	12.6052	12.6188	8.28385	12.6883	4.92373	8.22665
AAEL001513	1.98437	2.43676	2.15067	2.2664	2.75349	2.81036	2.19563	2.07864	3.07138	1.94925	1.78339	1.461	1.22555	1.31187	1.48004	0.755653	1.62305	1.40033
AAEL001514	0	0	0	0	0	0	0	0	0	0	0	0	0	0	0	0	0	0
AAEL001515	4.69173	2.35521	4.35562	5.22239	3.17088	3.79244	3.74607	4.85407	2.4217	3.61129	2.74515	7.24086	3.03533	2.57115	3.14248	2.83861	3.53448	3.53319
AAEL001516	13.8878	42.2849	25.8143	19.4803	33.3378	29.1709	27.6921	29.4387	34.3211	39.7255	36.9066	13.1727	43.0604	51.6289	50.1911	50.2829	47.6347	44.9739
AAEL001517	0.0515007	0.0545785	0.0586079	0.0243375	0.203493	0.050219	0.0395581	0	0.0577226	0.126855	0.0532589	0.0732212	0	0.110002	0	0	0	0
AAEL001518	0.93274	0.855275	2.08487	1.49013	1.14651	1.80246	2.54549	1.62989	2.17907	1.53095	1.54936	1.60887	0.962016	2.21246	2.55783	1.01975	1.56267	1.95394
AAEL001519	2.04378	1.32362	2.48733	2.48183	2.24311	1.96526	2.13677	1.80684	1.33624	1.3459	1.26226	3.36982	1.91221	1.36414	1.11151	1.92948	1.11056	1.91472
AAEL001520	0.878033	0.324267	1.65776	1.02797	0.59134	1.3232	2.13061	1.6438	1.1854	1.41311	0.825461	1.26251	2.20184	3.26057	2.46138	0.837792	1.4472	1.83553
AAEL001522	0	0	0	0	0	0	0	0	0	0	0	0	0	0	0	0	0	0
AAEL001524	0.0409748	0.128089	0.52636	0.266077	0.317531	0.431455	0.803174	0.228246	0.586745	0.358111	0.213218	0.345581	0.389124	0.95963	0.646523	0.24124	0.737541	0.657721
AAEL001526	3.47759	5.54218	12.7824	6.3293	3.88353	11.3585	17.5244	12.1178	14.655	11.2195	12.4014	5.74366	11.8281	21.4017	21.9981	5.19909	12.5465	17.0558
AAEL001532	2.38074	1.37641	3.16274	2.15506	1.3001	3.15963	3.58279	2.82512	2.57285	2.1497	1.68432	1.56284	3.59943	5.91917	3.69553	3.07495	4.10535	4.42579
AAEL001533	1.49728	1.22199	1.67452	1.41524	1.42798	1.05726	1.1501	1.06325	1.38883	0.667644	1.28143	1.68832	1.09939	0.77193	1.11193	1.13542	0.83756	0.949816
AAEL001536	0.0187641	0.0530159	0.234834	0.106391	0.0370682	0.109759	0.244972	0.0702472	0.168211	0.231035	0.0776009	0.106686	0.181573	0.360615	0.404019	0.0750123	0.179013	0.345119
AAEL001537	0	0	0	0	0	0	0	0	0	0	0	0	0.0614878	0	0	0	0	0
AAEL001540	3.78067	7.02746	5.33699	5.33475	6.18851	6.24968	6.34734	6.67348	7.56681	9.0793	8.6945	4.36406	12.072	14.1889	12.6186	11.1576	8.81296	9.45741
AAEL001541	18.072	23.806	17.2537	17.8597	22.9792	16.4261	15.9638	19.2206	18.7288	17.8647	19.5297	15.3101	20.0713	22.091	20.2015	24.697	20.5676	18.1477
AAEL001543	1.19362	0.400558	1.32455	1.07334	0.392998	1.27517	1.96555	0.744865	1.27093	1.15152	0.988449	1.14595	0.754664	1.28354	1.40417	0.779147	1.34787	1.46388
AAEL001544	88.4593	57.6021	64.6179	84.9002	61.619	60.8538	62.9441	58.6498	54.1218	60.5172	58.1591	81.5031	77.589	67.4636	50.3233	98.0822	65.3696	46.2965
AAEL001545	1.23687	0.454925	2.29083	1.69588	1.45087	1.79035	1.68058	1.38022	1.093	1.49213	0.661098	4.25908	1.37521	0.957811	1.02415	1.37878	1.11179	1.42463
AAEL001548	0.308454	0.345048	0.146258	0.0971844	0.10157	0.15039	0.197442	0.19249	0.230479	0.0633125	0.106328	0.14618	11.2254	12.1332	4.73061	2.87777	1.76603	1.99656
AAEL001549	7.05682	7.94701	9.48367	6.18916	5.37155	11.093	11.1738	10.4594	13.2186	13.3311	13.4197	5.65928	9.54242	15.7119	16.8994	8.63649	14.1984	17.9301
AAEL001551	2.22957	0.541382	1.86326	2.33791	2.61527	2.03821	2.72944	0.913004	1.32751	1.32995	1.08073	3.56616	0.997992	0.223099	0.818391	1.11429	0.797746	0.853788
AAEL001552	0	0	0	0	0	0	0	0	0	0	0	0	0	0	0	0	0	0
AAEL001553	0	0	0.0223508	0	0	0	0	0	0	0	0	0	0	0	0	0	0	0.0802922
AAEL001554	5.12519	11.3254	6.51414	5.0436	10.4319	6.51213	7.63495	7.43514	9.27554	9.6591	9.9131	4.10071	9.01067	10.5913	7.9493	11.0004	11.1574	8.34461
AAEL001555	0	0	0	0	0	0	0	0	0	0	0	0	0	0	0	0	0	0
AAEL001556	6.45577	4.61608	4.71899	5.31409	4.82858	3.52324	4.42709	4.87425	4.50726	4.26018	3.02214	4.67704	3.56762	2.8318	4.48189	5.41755	3.00453	3.45008
AAEL001557	6.81279	10.1117	6.32951	6.62842	8.45532	7.42813	9.03408	8.19336	8.27526	9.83798	8.27589	4.95871	12.8523	15.8673	12.0393	13.6445	14.3827	12.3136
AAEL001559	0	0	0	0	0	0	0	0	0	0	0	0	0	0	0	0	0	0
AAEL001561	49.1977	36.9331	41.0104	42.6315	33.5129	45.4269	51.0664	47.0495	39.4741	44.3473	43.147	39.8266	111.127	105.338	91.9058	75.9065	80.0513	83.6523
AAEL001562	11.1153	7.30002	12.1954	9.66226	5.78504	12.6792	11.5217	8.47054	10.709	8.63921	8.69573	10.5192	7.16285	5.86581	10.2762	4.12618	7.08959	9.75103
AAEL001564	2.06351	1.08205	1.71645	1.81568	1.08011	2.55874	3.45947	2.86103	2.51966	2.59411	2.43187	2.00872	2.10536	3.43383	3.29134	1.09286	2.57794	2.26428
AAEL001565	29.8864	31.5146	23.8695	24.4244	37.5632	27.7873	24.1385	28.3475	30.1028	24.8534	26.1834	25.5507	25.8513	25.3954	26.8266	25.309	25.6762	25.3692
AAEL001566	1.33672	1.56132	1.42304	1.15139	1.57594	2.10236	1.57327	1.77599	2.29564	1.75243	2.16271	1.01153	1.56925	2.50968	1.64624	1.07758	1.97504	1.93907
AAEL001568	0.0360991	0.0126931	0.0410882	0.0170163	0.0713676	0.0351996	0	0	0	0.022203	0.149489	0	0.0139112	0	0.0707279	0	0	0
AAEL001569	112.533	82.0494	100.062	120.649	92.1903	92.5752	108.473	114.877	91.9651	98.5892	95.5799	132.546	88.5373	78.17	84.1044	102.742	93.3737	94.7479
AAEL001570	0.0268013	0.0142015	0.0228748	0.0126664	0.0794209	0.0130673	0.03088	0.0250879	0.0450588	0.0742656	0.0692906	0.0381042	0.0259405	0.0429329	0.0787094	0.0535815	0.102299	0.054783
AAEL001571	0	0	0	0	0	0	0	0	0.0311143	0	0	0	0.0151859	0	0	0.0555019	0	0
AAEL001573	90.1649	138.58	93.5189	101.734	157.564	81.4908	64.9834	95.1073	70.1052	91.7523	118.605	149.58	439.278	326.615	211.23	320.346	170.799	141.122
AAEL001575	0.134985	0.11921	0	0.159486	0.266669	0.131627	0.155527	0.126355	0	0.0415599	0.0697966	0.335847	0.20904	0.0720774	0.13214	0	0.322019	0.55183
AAEL001577	0	0	0	0	0	0	0	0	0.0351568	0	0	0	0	0	0	0	0	0
AAEL001580	154.251	230.233	156.084	145.916	187.602	154.332	154.29	176.74	165.957	149.08	182.853	148.942	149.309	124.059	132.905	159.444	149.847	125.613
AAEL001581	14.6981	22.8077	19.0815	17.3793	18.3566	22.2675	20.6333	19.5043	23.1012	20.1646	20.5286	13.9312	23.0015	27.4239	23.3191	22.8547	22.0055	22.3312
AAEL001582	0.10001	0.303827	0.546392	0.226901	0.299847	0.468187	0.76066	0.430707	0.807219	1.2935	0.703414	0.597295	0.879356	2.18992	1.41008	0.739921	0.878153	1.34952
AAEL001583	1.88771	3.85066	3.61093	2.20224	3.18602	4.97184	4.10514	3.86351	6.03727	8.91937	7.88726	2.4611	9.55198	18.352	13.2467	6.01488	9.44709	9.93086
AAEL001584	0.551469	0.846059	0.744236	0.781874	0.351404	0.988772	0.657216	0.899217	1.01686	0.936213	1.31031	0.664989	1.26436	1.11555	0.940386	1.30311	1.32407	1.30902
AAEL001586	0.292507	0.275544	0.0554784	0.169636	0.385249	0.0475382	0.0374468	0.273806	0.163922	0.0900586	0.151246	0.173277	0.679079	0.989194	1.15307	0.584783	0.518762	0.199299
AAEL001587	5.31279	10.8982	8.08902	6.87452	10.7852	9.18219	6.41681	8.36859	9.48635	8.5058	8.86643	5.31339	10.2843	9.86049	9.61255	9.74238	12.8315	10.0357
AAEL001588	105.085	144.311	94.0437	92.661	132.121	106.036	87.1675	106.814	103.571	103.534	112.512	81.1571	167.336	130.887	141.001	226.188	188.945	169.854
AAEL001591	2.61995	2.3318	2.09091	2.21911	2.151	2.32252	1.59427	1.7199	2.63138	1.7809	2.88532	1.54799	3.41181	3.59733	3.93037	1.76862	2.88967	3.12971
AAEL001593	20.7942	25.3012	23.045	25.6666	24.9781	24.3776	25.4696	24.5264	23.8473	25.4736	25.3917	20.7947	16.9035	16.5753	15.4046	18.137	18.6752	16.0338
AAEL001594	0.374845	0.264831	0.42657	0.248014	0.148105	0.219311	0.115171	0.421056	0.168052	0.184655	0.155056	0.159878	0.116098	0.160123	0.146778	0.149879	0.143076	0.15324
AAEL001595	1.7101	0.421655	2.2199	1.41715	1.14732	2.67379	1.48622	0.966423	0.687057	0.973505	0.700655	3.78366	0.774344	0.654637	0.821233	1.3546	0.615724	0.989247
AAEL001596	72.5114	75.0449	59.4808	66.2164	67.5807	52.6978	53.4613	57.9114	55.2687	57.8158	56.734	66.0329	61.9579	48.0946	45.6002	82.9414	57.2122	48.3516
AAEL001597	28.5566	16.9492	24.9584	27.3567	23.3792	16.3063	15.4138	19.988	13.264	17.9012	14.7657	35.3877	10.6076	5.90698	3.27398	17.2301	7.24204	8.67676
AAEL001600	9.1742	5.92696	8.28627	8.32046	7.07141	7.65831	6.59868	7.54628	6.04295	6.8685	6.81976	11.3564	4.97289	5.74012	6.70559	6.20897	4.70009	5.99611
AAEL001601	7.5478	5.25151	6.17222	10.1758	7.46439	7.1324	6.4508	8.21611	5.46535	8.39754	8.19442	13.6027	26.8093	20.5155	12.1724	34.7211	14.8837	15.0578
AAEL001604	0.43418	0.294952	0.741138	0.702396	0.399117	0.781618	0.782447	0.687789	0.973264	0.596406	0.69077	0.462963	0.43963	0.838178	1.04622	0.434007	0.908291	1.57015
AAEL001605	58.8086	37.5457	54.3796	55.7032	30.0344	61.7898	83.33	73.8638	71.0897	68.4018	65.7498	46.2545	36.1225	39.0811	44.4598	29.3608	43.6897	50.089
AAEL001607	19.3988	22.0458	19.1668	18.672	19.012	19.3596	19.768	27.2054	22.8802	21.7239	23.7306	16.1295	15.8873	18.4748	18.987	17.3698	19.3109	17.1421
AAEL001610	5.77369	6.33989	5.46215	5.0957	5.77181	4.34124	5.39668	5.99061	4.91188	5.09731	5.68304	4.35156	5.35934	5.12587	4.49437	5.28467	5.0448	3.83909
AAEL001612	0.226959	0.210985	0.713663	0.462919	0.330377	0.768771	0.880837	0.670893	0.776524	1.00771	0.864711	0.721773	0.3191	0.471997	0.608061	0.501502	0.387551	0.415081
AAEL001615	114.878	97.0857	116.664	128.259	104.376	75.9382	86.6246	99.5154	79.3182	87.0418	83.3735	172.601	97.7616	42.1017	49.9808	116.286	66.4506	72.327
AAEL001616	6.95162	7.71411	8.7445	8.59673	6.71588	11.5416	13.4033	11.2921	11.73	12.5857	11.971	7.15901	12.5963	23.9578	20.1056	7.73757	15.3033	16.0026
AAEL001619	144.32	133.632	119.102	135.696	119.159	95.6101	103.557	118.078	96.1581	111.085	100.115	132.254	96.2867	61.179	66.3254	106.821	81.867	65.023
AAEL001622	36.0646	31.8322	38.6756	47.2829	36.1184	38.7329	32.242	34.603	34.19	29.6408	31.0798	44.4019	38.2415	39.3977	35.4025	30.843	33.1714	32.4561
AAEL001623	430.586	345.613	466.634	480.568	406.799	423.967	411.09	400.045	342.388	401.419	329.442	570.049	315.013	223.866	261.373	342.431	295.441	300.053
AAEL001624	6.46055	2.4793	7.16192	5.12358	5.94146	4.34611	3.16716	3.33812	1.87269	2.47835	3.68845	8.88742	3.54248	2.73598	1.09041	2.00421	2.23211	1.82147
AAEL001625	33.9309	35.3518	49.8929	36.8059	42.5339	33.2513	22.6909	33.4406	25.2504	22.8074	24.7669	55.8371	58.8699	33.6565	25.3716	58.7493	33.8376	32.6873
AAEL001626	0.456674	0.557294	0.425202	0.510134	0.574116	0.647727	0.478338	0.23317	0.884097	0.485721	0.601063	0.796828	0.112511	0.177344	0.162564	0.165998	0.198079	0.33944
AAEL001627	24.4434	19.8907	20.5566	26.8807	16.1848	17.811	31.7739	23.5721	25.3266	21.6676	19.0625	14.3447	6.87652	6.23911	8.48007	6.17557	9.25941	9.19654
AAEL001628	0	0.0217595	0.105146	0.0582222	0.121688	0.300324	0.0946285	0	0.0690389	0.0758597	0	0.131362	0.143086	0.197345	0	0.369438	0.117557	0.125907
AAEL001631	13.5876	17.1119	13.6232	13.7025	14.4693	13.6929	11.7561	13.3336	14.4932	13.6856	13.947	12.0648	12.985	12.0832	12.8563	12.7239	13.9298	13.9385
AAEL001632	0.0386124	0.0818398	0.0439406	0.054745	0.152561	0	0.059318	0.0722876	0.129831	0.0951055	0.0399305	0.0274482	0.164438	0.0412353	0.0755972	0.0771943	0.110536	0.0789253
AAEL001634	0.328587	0	0	0	0	0	0	0	0	0	0	0	0	0	0	0	0	0
AAEL001635	12.6442	21.9471	16.1432	11.9514	20.6618	15.0315	11.1212	14.0277	12.1597	11.6308	13.2776	10.0425	14.2174	13.7115	11.1552	11.9371	14.2254	12.3643
AAEL001636	76.9906	193.997	125.347	91.4244	192.389	144.869	87.8215	97.2719	127.71	126.763	134.771	88.4595	252.965	277.685	206.596	261.681	216.766	194.345
AAEL001637	0	0	0	0	0	0	0	0	0	0	0	0	0	0	0	0	0	0
AAEL001638	21.5233	23.7323	16.2893	17.6282	20.4346	16.8107	19.5822	18.5825	19.7907	20.5557	17.9361	14.2232	14.4409	12.5527	15.5466	20.1571	15.6032	13.4547
AAEL001639	0.0636523	0.0322637	0.0769913	0.0150334	0	0	0.0467449	0	0.0356666	0	0.0658255	0.0452453	0.0616077	0	0.124631	0	0.0607386	0
AAEL001640	0	0.0469464	0.025206	0.0418718	0	0.0431969	0	0	0	0.0272781	0.0458113	0	0.0857527	0	0	0.0885632	0	0
AAEL001641	0	0	0	0.0282426	0	0	0	0	0	0.0736257	0	0.0849983	0.0462836	0.0638418	0	0	0.0570433	0.122211
AAEL001642	103.017	64.135	97.2192	99.2637	70.4231	70.9409	65.6262	69.1939	55.4769	60.6872	51.0587	121.697	50.1264	26.8857	37.0248	57.8312	36.5372	32.2533
AAEL001644	0	0	0	0.0338001	0.141289	0	0.0549352	0	0.0801591	0.0440392	0	0.101681	0.0276888	0.0763772	0	0.142981	0.204737	0.438563
AAEL001645	5.16635	4.1478	4.75686	6.0375	5.19597	6.96134	4.32915	3.51713	4.42184	3.41265	4.07989	5.20838	6.94605	6.31982	5.14942	5.25821	5.64699	4.4161
AAEL001646	0.054685	0.0772738	0.0311124	0.0516881	0	0.106656	0.0391766	0	0.228658	0.0336705	0.113112	0	0.039492	0.175216	0.321232	0	0.104371	0.111786
AAEL001647	2.33475	2.84763	3.17432	2.095	2.31825	3.83057	3.48222	3.09885	4.88748	3.64047	4.40347	1.93081	5.36816	9.11588	7.25569	3.55318	5.84675	6.12043
AAEL001649	143.376	199.734	117.753	122.041	154.479	113.162	140.202	155.033	140.065	160.736	153.257	102.953	101.622	78.0805	91.9789	146.066	112.024	101.646
AAEL001650	218.088	189.326	151.543	160.072	105.685	81.9287	148.863	133.025	154.865	63.7612	56.0015	120.502	58.3222	25.5861	56.5457	108.919	49.9521	44.9472
AAEL001651	0.375065	0.196876	0.329795	0.226917	0.258837	0.545374	0.771406	0.571155	0.730782	0.559416	0.899775	0.3566	0.416199	0.787235	0.627164	0.183903	0.606224	0.492824
AAEL001652	0	0	0.0141633	0	0	0	0	0	0	0	0	0	0	0	0	0	0	0
AAEL001653	91.9878	75.6769	99.8532	101.419	92.8067	75.4289	68.6741	76.6674	55.1342	63.0802	59.0099	135.328	63.8946	33.4898	39.7276	74.9872	45.2972	42.2306
AAEL001654	0.214961	0.076258	0.122312	0	0.424666	0	0	0	0	0.132487	0	0.305616	0.0832229	0	0	0.859505	0	0
AAEL001655	12.162	13.6887	16.4852	10.0279	11.7165	17.2324	16.9447	17.8926	22.7488	12.5475	17.6744	8.84497	7.25291	12.5175	12.1999	4.28608	12.179	11.4674
AAEL001656	0.0310139	0.0766987	0	0.0586341	0.061275	0.0860065	0.0714747	0.0580672	0	0.0572973	0.032073	0	0.156115	0.0993745	0.060726	0.062009	0.207194	0.0633994
AAEL001657	16.1372	14.744	16.4558	14.0761	13.8408	16.4157	17.2923	17.965	20.4685	16.9498	16.6194	12.8168	8.25297	8.97131	9.7513	7.23564	10.8678	10.1127
AAEL001658	0.528391	1.14068	1.03558	0.332959	0.695907	0.629733	0.450965	0.439653	0.658029	0.578431	0.607143	0.417349	1.98745	1.94365	2.06902	1.05636	1.23251	0.719655
AAEL001666	0	0	0	0	0	0	0	0	0	0	0	0	0	0	0	0	0	0
AAEL001667	0.0392443	0.0415896	0.0446598	0.055641	0	0.038268	0.0301444	0	0	0.0241655	0.0405841	0.0278974	0.0759679	0.125731	0	0	0	0
AAEL001670	24.0778	19.3772	20.6981	21.4487	18.137	20.4384	19.293	19.2415	21.2917	17.3153	18.9883	23.5192	25.0817	26.3918	22.8356	20.2012	21.0475	23.1327
AAEL001671	0	0.0101129	0	0	0	0.0279157	0	0	0	0.0176283	0	0	0	0	0	0	0.0273178	0
AAEL001672	0	0.04391	0	0	0	0.040403	0	0	0	0	0	0	0.0160413	0	0.0811213	0	0	0
AAEL001673	0.206395	0.0546823	0	0	0	0.150945	0.118902	0.0965999	0.0578324	0	0.266801	0.183399	0	0.0551039	0	0.30947	0.344661	0.21094
AAEL001674	0	0	0	0	0	0	0	0	0	0	0	0	0	0	0	0	0	0
AAEL001675	0.0292397	0.0516505	0	0.0138152	0	0	0	0.0547467	0.0327731	0	0	0	0.0452846	0	0.0572534	0	0.0279013	0
AAEL001677	0	0	0	0	0	0.134948	0	0	0	0	0	0	0	0	0	0	0	0
AAEL001680	0	0.00880617	0.0141843	0.058907	0	0.0243085	0.0191483	0	0	0.0460511	0.0257797	0.017721	0.038605	0	0.0488067	0	0.0237879	0
AAEL001682	10.143	4.79538	6.81279	8.65016	5.42383	8.77519	5.38932	8.85208	7.52196	6.3397	6.86142	8.72829	3.04114	3.01343	4.47937	3.96413	4.43917	3.89714
AAEL001683	0	0	0	0.0627152	0	0	0	0	0	0	0	0	0	0.283432	0	0	0	0
AAEL001685	0	0	0	0	0	0	0	0	0	0	0	0	0	0	0	0	0	0
AAEL001686	2.53427	1.19365	1.85398	2.96574	2.38408	1.5298	1.39045	1.12964	0.811552	1.04035	0.998392	2.91675	2.6164	0.90214	1.89018	1.20632	1.15156	1.48004
AAEL001687	5.92214	9.62414	5.15734	4.17452	4.6708	4.69526	4.28134	6.72529	5.1338	4.75507	6.33086	4.40319	11.2424	13.2594	11.4502	17.3479	12.6259	10.7495
AAEL001688	9.51741	13.0732	10.3791	8.20075	10.959	12.6554	9.803	10.1745	11.752	11.5914	11.9701	6.65651	15.7624	16.7489	13.3165	15.6564	12.9052	11.8781
AAEL001690	0	0	0	0	0	0	0	0	0	0	0	0	0.0439411	0	0	0	0	0
AAEL001691	2.09195	1.75024	1.91076	1.32689	2.71891	2.30831	1.5223	1.75208	1.85106	1.72885	1.4802	1.09575	2.04608	2.23406	1.8323	2.20118	2.83672	1.80043
AAEL001693	0.11396	0	0	0	0	0	0	0.426699	0	0	0	0	0	0	0	0	0	0
AAEL001694	0.073653	0.0260182	0	0.0696173	0	0	0	0	0	0.0453534	0	0	0.028515	0	0	0	0.0702823	0
AAEL001695	0	0.0280629	0	0.0125111	0	0.0516487	0.0203382	0	0	0.0163031	0	0.0564785	0.158191	0.169708	0.0518502	0	0.0252678	0
AAEL001696	0	0.0238134	0	0	0	0	0	0	0	0.0415101	0	0	0	0	0	0	0	0
AAEL001697	0.273148	0.221253	0.282017	0.212231	0.294839	0.491323	0.244779	0.181354	0.107603	0.336329	0.402987	0.689806	0.702431	0.444983	0.202425	0.686702	0.656331	0.50459
AAEL001698	122.884	91.2466	100.091	112.826	101.018	112.932	111.58	123.249	107.434	105.967	103.957	134.642	168.706	196.763	183.205	158.261	150.173	152.389
AAEL001699	9.15916	13.728	9.13681	7.74339	12.8518	9.92534	7.20015	8.99921	8.77281	8.51238	10.2476	7.16916	14.4242	15.1518	14.6167	18.2281	13.7176	11.4812
AAEL001703	13.346	8.04495	10.8682	11.6889	10.1592	6.20848	11.3799	11.6905	9.74348	7.23792	9.49649	14.1002	3.69744	3.00742	2.63691	4.16132	3.5051	1.00109
AAEL001704	0	0	0	0	0	0	0	0	0	0.0965182	0	0	0	0	0	0	0	0
AAEL001705	33.6264	38.4868	27.7751	30.7509	37.9761	31.4235	29.23	31.2667	28.8947	29.5753	31.9923	26.5332	44.914	40.998	39.0623	44.4813	37.5958	36.658
AAEL001706	251.724	174.193	208.909	249.126	201.666	167.735	196.387	209.059	160.979	189.27	166.417	265.673	134.793	76.2907	97.1691	179.276	125.035	119.507
AAEL001707	1.04808	0.533577	0.999765	0.466188	0.304489	1.1723	1.23125	1.09649	1.45109	1.51853	0.860709	0.460172	1.20536	3.42366	2.23303	1.41743	2.08847	3.78055
AAEL001708	0	0.0457206	0	0	0	0	0	0	0	0.0796973	0	0.18401	0	0	0	0	0	0
AAEL001709	4.69598	4.72816	6.34025	4.57992	3.98038	6.80566	10.3914	9.9197	10.6371	10.8862	11.0534	5.15906	11.5036	18.9982	20.3512	8.67255	15.3833	18.1805
AAEL001710	0.634202	1.44022	2.91551	0.794512	1.2529	3.29826	2.03363	2.09193	4.23107	3.26056	4.18496	1.48846	2.85286	6.64383	5.6368	2.33455	4.57245	6.07014
AAEL001713	0	0	0	0	0	0	0	0	0	0	0	0	0	0	0	0	0	0
AAEL001714	0.506255	0.178837	0	0.239258	0	0	0.388866	0	0	0	0	0.359879	0	0	0	0	0	0
AAEL001715	640.688	940.041	639.734	673.871	889.231	627.611	649.287	734.668	628.53	768.536	765.496	667.213	810.196	539.864	586.783	1052.58	734.223	672.91
AAEL001716	8.29761	12.086	12.1921	8.77958	8.33492	14.0864	15.9956	13.7119	18.9711	16.1489	16.2816	7.04022	8.59329	12.4372	13.0195	7.32165	14.2997	15.7985
AAEL001717	20.2764	11.9052	18.3331	18.7716	11.7062	15.1675	15.0058	15.6001	12.5564	12.9987	14.6493	22.1143	8.56699	9.39321	9.42605	9.62519	9.71841	9.46252
AAEL001719	6.97525	11.0699	7.59969	7.6919	10.1053	8.86742	10.6562	7.93191	12.335	10.8333	11.5681	4.84828	10.5119	13.7118	9.86303	8.41865	9.86079	8.97708
AAEL001724	12.135	18.0223	11.8296	13.5036	18.2155	12.511	9.98881	14.6569	10.6758	12.6415	14.7057	10.9759	31.7743	29.5868	26.908	39.4771	29.6326	25.6039
AAEL001725	3.79627	7.47659	6.42102	4.90813	5.3098	6.28091	7.83379	7.76765	8.69893	7.83263	7.92723	3.78298	6.09478	7.05454	9.76164	6.28726	7.01525	7.29397
AAEL001726	0	0	0.035144	0	0	0.0301142	0	0	0	0	0	0	0	0	0	0	0	0
AAEL001728	0	0	0	0	0	0	0	0	0	0	0	0	0	0	0	0	0	0
AAEL001729	17.1917	19.5635	14.0632	12.8179	15.642	12.541	15.4566	14.5776	15.1011	14.7614	14.2953	10.6351	12.6512	8.68927	10.9627	11.719	11.4375	7.95805
AAEL001730	0.358817	0.583067	0.612497	0.610482	0.283544	0.699781	0.385862	0.537404	0.884766	0.353519	0.593707	0.765212	0.250051	0.229915	0	1.14776	0.273917	0.293375
AAEL001732	0.0413284	0.0611444	0	0.119932	0	0.0418682	0.135629	0	0.0480881	0.0539531	0.133408	0	0	0.0457112	0	0.0837037	0	0
AAEL001734	0	0	0	0.0194966	0	0.0201146	0.0285389	0	0	0	0	0	0.0143749	0.0440869	0	0	0.0177269	0.0421907
AAEL001735	0	0	0	0	0	0	0	0	0.201671	0	0	0	0.139323	0.192156	0	0	0.343396	0
AAEL001736	0	0	0	0	0	0	0	0	0	0	0	0	0	0	0	0	0	0
AAEL001737	0	0	0	0	0	0	0	0	0	0	0	0	0	0	0	0	0	0
AAEL001738	0	0	0	0	0	0.0778989	0	0	0	0	0	0	0	0	0	0	0	0
AAEL001740	13.2561	16.7879	11.2738	13.8047	14.5428	11.7106	13.4616	14.3301	13.214	16.4128	16.6922	9.47662	12.9313	14.5463	14.1257	18.3002	14.4335	13.9241
AAEL001742	5.46456	2.90688	7.51976	6.00439	2.65271	7.0613	10.9325	7.22844	9.06795	7.92935	8.08425	4.93257	5.80639	10.1716	10.3978	3.95431	8.4756	11.2623
AAEL001743	0	0	0	0	0	0	0	0	0	0	0	0	0	0	0	0	0	0
AAEL001744	0	0	0	0	0	0	0	0	0	0	0	0	0	0	0	0	0	0
AAEL001745	0	0.0216799	0	0	0	0	0	0	0.0687865	0	0	0	0.0237604	0	0	0	0	0
AAEL001747	0	0	0	0	0	0	0	0	0	0	0	0	0.019603	0	0	0	0	0
AAEL001748	7.87179	13.4892	9.51444	8.36475	11.3977	8.62948	11.6423	11.4418	11.8916	9.66433	11.4271	6.29091	14.0833	12.3748	11.5828	13.0982	14.8365	13.192
AAEL001749	0.103849	0.0550271	0.0590893	0.049078	0.0512884	0.151897	0.0997093	0	0.116394	0.223814	0.214788	0.129189	0.384484	0.499064	0.40664	0.103808	0.148644	0.0530677
AAEL001751	42.7258	25.6005	37.7709	40.5185	24.0416	33.4659	41.1679	43.645	37.4723	37.0009	38.1674	40.9222	28.7937	25.1161	29.8489	25.6919	29.3275	36.6875
AAEL001752	4.61814	3.50033	6.17382	5.72124	3.05588	7.82602	8.64437	7.26078	7.76408	6.70895	7.39552	5.54582	5.96265	10.7256	10.3584	3.8544	9.96875	11.0893
AAEL001754	0	0.0518818	0.0835675	0.277642	0	0	0	0	0	0.180874	0.151882	0.104403	0	0.31369	0.287546	0.293621	0	0.900614
AAEL001756	5.1012	4.23785	4.32382	4.04025	3.26656	5.72901	6.62065	5.86182	5.4809	3.76941	4.43857	3.77632	4.67178	4.69632	3.8572	2.74301	4.49847	3.66745
AAEL001759	5976.18	6686.62	5033.27	5617.87	7624.79	4664.71	3836.58	4820.79	4057.69	4544.7	5361.73	6548.37	7355.22	4481.31	4595.62	7687.91	4919.84	3974.63
AAEL001761	10.4726	3.62901	7.71814	8.76747	8.66971	7.29431	6.97166	7.84245	4.8069	6.57155	7.11692	12.6204	6.60304	6.07132	6.24876	3.58919	4.75872	6.11611
AAEL001762	0	0	0	0	0	0	0	0	0	0	0.121992	0	0	0	0	0	0	0
AAEL001764	153.514	87.6899	110.27	144.485	107.544	93.8509	109.052	107.622	80.5386	105.524	86.2452	161.911	70.7299	47.206	49.8796	87.5009	64.2054	54.746
AAEL001765	1.25121	0.762799	2.5377	2.09826	0.956869	2.75503	2.41821	1.51125	1.44764	1.77703	1.23132	2.98394	2.28142	3.57759	3.43746	1.97694	2.1183	3.46504
AAEL001766	0	0	0	0	0	0	0	0	0	0	0	0	0	0	0	0	0	0
AAEL001767	21.6706	13.4462	27.0888	29.3452	17.9675	18.9417	22.7692	20.6005	15.2276	27.034	16.4885	40.6274	26.9632	23.1427	17.8065	22.6722	16.7145	15.6068
AAEL001769	67.6741	103.1	93.521	78.7428	92.3055	114.402	58.9868	76.1358	110.381	70.5297	108.836	74.5886	90.8421	118.183	116.158	89.258	117.562	115.802
AAEL001775	37.0884	24.1101	33.3405	34.5376	29.4814	21.8278	29.6684	28.7599	18.2019	27.838	19.2907	47.4255	28.293	11.7183	15.8976	36.4157	21.1509	18.3918
AAEL001776	0.0313908	0.0221775	0.017861	0	0	0	0.0241116	0.0679625	0	0.0193293	0	0.0223143	0	0	0	0.0627568	0	0
AAEL001778	31.1044	16.2482	31.9873	31.982	21.2371	29.3854	24.2981	26.229	24.5912	22.5172	24.9676	43.9089	15.5218	14.5855	17.5965	13.5643	16.396	19.9922
AAEL001779	127.872	69.2385	115.495	153.434	94.4796	112.535	117.673	110.963	83.5667	137.589	106.536	243.551	261.553	272.363	191.564	166.301	151.72	166.184
AAEL001781	12.0753	8.59191	6.96846	10.3859	9.38382	7.19883	8.57193	9.85688	9.10824	8.03467	9.52836	12.408	4.74145	5.43935	6.27453	6.17826	6.60777	6.19983
AAEL001782	40.7757	54.5186	41.5924	43.1348	53.3159	45.7562	42.2239	41.808	46.9178	42.5619	46.8893	31.3961	39.2386	43.5939	40.7129	45.4592	49.737	47.957
AAEL001787	43.0174	54.8466	64.7863	49.1407	63.1701	73.3345	30.4617	34.194	39.0012	36.6186	33.9411	45.3599	62.0612	51.3442	40.4119	51.3578	51.0272	44.5337
AAEL001789	0.596801	0.175685	0.537664	0.822646	0.786083	1.01842	0.30561	0.558647	0.334534	0.306244	0.257156	1.30809	0.481362	0.371783	0.584223	0.39771	0.332202	0.508286
AAEL001794	3.81051	1.75916	3.96924	4.21154	2.82792	5.2885	7.07731	4.15195	4.33866	5.13974	5.60858	4.12764	3.29395	3.40191	3.98678	1.81382	2.78962	3.75019
AAEL001795	71.0437	79.6029	63.583	79.7419	91.8612	54.8437	51.4438	69.9654	53.7756	72.2276	72.5762	105.827	66.9953	45.3111	48.2962	65.3443	44.2534	46.1364
AAEL001796	4.17666	5.87752	5.54343	4.30752	3.81765	5.99529	7.1937	6.98418	7.19945	6.67998	6.90337	3.67913	8.6764	11.4948	9.38863	6.29348	8.05022	8.78457
AAEL001797	18.6264	18.0647	14.9662	23.5811	22.5244	14.4203	12.92	15.6392	11.8934	15.2928	17.7446	22.4693	16.3893	11.0911	9.72472	19.8603	14.5423	8.30686
AAEL001798	5.25602	4.38774	8.60801	5.6814	3.67321	8.06689	12.82	8.09559	9.23924	11.3073	8.56087	6.29495	11.3651	18.4878	15.8876	6.38785	10.6532	14.3443
AAEL001799	0	0	0	0	0	0	0	0	0	0	0	0	0	0	0	0	0	0
AAEL001800	67.5517	61.7054	54.5728	62.3201	73.6535	57.5739	44.8125	52.2457	47.5392	139.16	102.371	109.87	56.5929	50.8915	39.0569	49.3696	38.6362	35.6339
AAEL001801	0	0.199364	0	0	0	0	0	0	0	0.17376	0	0	0.109248	0.301351	0	0	0	0
AAEL001803	3.65622	1.05547	7.17719	2.6485	3.57826	5.97406	7.53247	5.98085	11.5304	5.55454	8.12808	5.35519	5.5443	15.4486	21.1386	4.14926	13.4097	20.7297
AAEL001805	45.8123	38.4705	39.5064	44.5008	46.0351	32.3064	28.6142	33.5352	25.0516	29.6741	28.5241	56.7939	32.1587	15.9131	15.8283	36.7622	20.5721	21.7095
AAEL001807	0	0.053466	0	0.0238433	0	0	0	0	0	0	0	0	0	0	0	0	0	0
AAEL001808	0.935152	0.98365	1.50348	1.03577	0.674006	1.56969	1.92009	1.51331	1.90735	1.97174	2.06133	0.953028	1.25797	2.84673	2.52355	0.978543	2.08297	2.31074
AAEL001809	0	0	0	0	0	0	0	0	0	0	0	0	0	0	0.0528733	0	0.0440796	0
AAEL001810	31.5307	40.6366	31.0374	33.1015	39.9949	31.0358	28.4778	31.2293	31.5674	27.7672	31.0714	25.5457	36.775	36.58	26.6505	39.6823	32.3077	30.9603
AAEL001811	11.5076	6.14784	13.0147	14.2342	10.8056	11.914	7.96622	9.57502	7.96163	7.12978	10.1374	22.6727	10.478	8.3446	9.59617	6.24858	7.79512	8.56666
AAEL001812	0.174592	0.164467	0.0827821	0.123768	0.057482	0.255375	0.0446985	0.0544729	0.0978399	0.179181	0.15046	0.206853	0.0901225	0.0621473	0.341831	0.2327	0.194368	0.237918
AAEL001813	0	0	0	0	0	0	0	0	0	0	0	0	0	0	0	0	0	0
AAEL001814	0	0	0	0	0.259694	0	0	0	0	0	0	0	0.050893	0	0	0	0	0
AAEL001815	2.05329	1.91823	2.59732	2.18939	1.47504	3.32597	3.15435	2.89097	3.57564	3.39599	3.24649	2.2437	2.80527	3.95061	3.95358	2.23907	4.32345	4.02357
AAEL001816	7.35036	4.2472	7.88668	9.25522	6.53445	8.90817	6.17024	5.20948	5.41378	5.26972	6.4068	8.84538	5.00034	3.6445	6.78429	3.25388	5.41078	5.68783
AAEL001817	2.93107	0.307388	1.4593	0.670972	0.633332	1.02715	1.82928	1.62906	1.59126	1.72026	1.04195	1.23713	1.64897	3.71709	4.12461	1.46496	3.58356	4.96148
AAEL001818	0	0	0	0	0	0	0	0	0	0	0	0	0	0	0	0	0	0
AAEL001819	0.479394	0.658076	1.6589	1.488	0.354643	2.26219	3.33169	2.1353	2.10691	2.4355	2.05895	1.66059	1.24336	1.81843	2.19552	1.23053	2.09615	2.99123
AAEL001820	0.0838867	0.0296333	0.143194	0.277516	0.331444	0.327199	0.386611	0.157047	0.376085	0.20662	0	0.536689	0.129908	0.0895852	0.328475	0.167707	0.0800477	0.685872
AAEL001821	0	0	0	0	0	0	0	0	0	0	0	0	0	0	0	0	0	0
AAEL001822	0	0	0	0	0	0.0465644	0	0	0	0	0	0.0339455	0	0	0	0	0	0
AAEL001826	0	0	0	0	0	0	0	0	0	0	0.237509	0	0	0	0	0	0	0
AAEL001827	27.4968	27.7577	30.8756	31.5877	25.0476	27.9321	26.5715	28.0344	25.6141	27.0523	24.2808	24.5166	19.7356	19.0564	16.9574	22.3226	21.2596	19.7303
AAEL001830	34.4716	39.7524	31.3594	31.0335	39.6661	31.4163	30.5308	31.8363	31.0008	36.4921	37.6612	22.7569	57.1708	59.3498	45.5283	43.0085	39.639	34.9689
AAEL001831	165.546	123.144	161.825	186.354	162.177	143.976	122.378	136.935	117.083	138.473	125.934	215.31	148.292	104.912	104.356	164.508	118.245	102.588
AAEL001832	9.36551	9.5893	13.2713	9.42894	6.16734	12.7015	17.2129	14.0403	17.1129	12.8487	12.8394	6.50457	6.32794	9.48439	11.5568	6.74338	11.9159	14.7427
AAEL001833	15.7431	12.3162	12.1073	14.235	15.0536	13.1083	13.0866	9.01694	11.5217	12.4829	11.2998	11.089	7.68138	5.37388	6.33343	5.74865	8.09439	6.61225
AAEL001835	0	0	0	0	0	0	0	0	0	0	0	0	0	0	0	0	0	0
AAEL001836	0.137484	0.0485669	0	0	0	0	0	0	0	0	0	0	0	0	0	0	0	0
AAEL001837	0.0733312	0	0	0	0	0	0	0	0	0.0451552	0.0758346	0	0	0	0	0	0	0
AAEL001838	579.971	419.137	652.131	621.338	534.777	486.282	401.377	430.593	341.023	395.738	346.762	821.36	456.096	240.285	267.074	555.931	290.148	313.054
AAEL001839	0.419461	0.419833	0.716016	0.726876	0.552444	0.954393	0.644395	0.654408	1.01863	0.258292	0.289187	0.944238	0.460122	0.597274	0.273747	0.279531	0.200132	1.0003
AAEL001840	0.7762	0.319895	0.515264	0.76424	0.25557	0.567667	0.347793	1.21096	0.507485	0.318641	0.668915	0.643736	0.701187	0.828929	0.759842	0.517263	0.740678	0.132215
AAEL001843	1.70977	3.11277	2.63724	2.18769	3.35797	2.58282	3.32508	3.15965	4.12985	4.66909	3.64991	1.7466	1.9886	2.79637	2.46503	2.17588	2.60724	3.03353
AAEL001844	18.5158	9.60898	13.8301	15.942	9.97603	13.131	15.4636	15.6303	12.7535	12.3965	11.1406	17.9963	17.8038	17.185	21.487	13.7299	21.2663	15.8269
AAEL001845	104.22	122.854	97.4643	99.4097	115.79	97.3291	83.9317	102.779	93.063	84.3653	93.1919	97.4524	151.593	123.421	127.327	200.437	136.825	123.143
AAEL001846	0.67972	0.922516	0.696643	0.629949	0.763782	0.488013	0.342737	0.520534	0.372362	0.277175	0.861851	0.632558	0.455385	0.357321	0.658246	1.35157	0.542422	1.27071
AAEL001847	10.7338	5.26901	12.3708	9.96558	7.09791	13.9488	12.62	11.6302	14.9663	10.4606	11.6241	9.17955	9.48614	16.5543	14.8554	5.87104	12.9473	14.1442
AAEL001850	3.02107	2.64418	3.01227	2.21625	2.24146	3.88328	2.43947	3.11545	2.65878	2.0494	1.95471	4.06793	2.51839	1.61557	2.22142	2.41958	1.44365	2.9377
AAEL001851	17.1135	9.1738	13.2459	13.1191	8.33104	14.4632	14.9156	13.6785	17.3966	11.169	9.1654	14.4828	6.71569	8.06451	7.96839	6.95169	9.56834	10.6245
AAEL001852	212.457	285.796	192.735	235.058	324.687	222.22	173.661	209.568	174.549	256.28	282.513	241.431	777.953	723.797	465.598	688.609	408.336	329.799
AAEL001853	16.0215	24.1855	18.7694	21.0424	20.7727	21.8874	21.1284	20.4708	22.8357	22.8313	24.4594	14.7816	46.5563	60.9906	45.075	31.5061	30.6516	29.6399
AAEL001855	0.196259	0.0519968	0	0	0	0	0.0753752	0.0918557	0	0.12085	0	0	0.0189955	0.0523976	0	0	0	0
AAEL001856	40.6799	38.7009	38.3471	39.501	37.5176	42.0923	48.2725	40.2084	41.0884	50.7505	42.2875	47.0433	86.7956	101.292	74.1559	77.5205	66.1272	63.58
AAEL001857	1.86798	1.58369	1.27545	1.56384	0.843491	1.92559	1.39384	0.599504	1.19637	1.38029	1.32462	1.63139	1.03313	0.740952	2.19433	1.28039	1.57878	1.52729
AAEL001859	33.8719	31.8336	30.8559	31.5002	30.5142	35.1166	34.4969	32.9244	36.1764	31.2214	35.8529	23.7203	36.2209	45.7204	39.6089	31.8866	40.4523	40.1515
AAEL001860	66.6903	100.422	69.8969	85.1737	115.688	72.4466	61.7523	76.641	58.8818	64.9992	81.6717	93.1611	147.425	121.909	114.073	181.402	124.525	125.369
AAEL001863	0.94751	1.02988	0.456187	0.516688	0.719943	0.568576	0.391894	0.95516	0.571835	0.67321	0.753735	0.569928	1.15693	0.700529	1.14159	0.582853	0.834598	1.78777
AAEL001864	224.997	127.507	241.896	224.51	157.303	246.893	200.078	206.322	167.861	177.33	283.461	242.034	550.122	328.333	481.943	304.314	259.222	322.305
AAEL001865	479.003	366.058	418.465	447.373	450.187	374.647	320.439	389.364	329.99	330.598	334.007	567.187	347.369	257.799	273.344	420.652	315.739	292.52
AAEL001867	0.0544688	0.115448	0.0929776	0.11584	0.161409	0.0796705	0.167355	0.203946	0.213672	0.150931	0	0.0774399	0.115983	0.0581689	0.106642	0.108895	0.077964	0.0556682
AAEL001869	19.7762	16.9804	26.5841	24.4641	19.5174	38.3196	33.3676	26.3125	32.6812	32.4414	28.6009	23.7677	15.7245	27.6926	30.4354	15.0462	30.077	34.0094
AAEL001871	58.862	22.2571	40.7629	54.2657	34.0134	33.3318	39.5618	36.9676	29.3024	42.9239	29.309	76.5358	14.3969	13.0757	16.8934	18.2466	15.9042	16.6703
AAEL001874	43.1159	39.7975	40.1983	43.9757	49.131	42.6764	36.2106	39.3869	36.3891	39.1845	34.9182	48.1439	31.4492	26.2816	32.7996	39.8535	32.9637	31.589
AAEL001875	4.58497	2.73066	4.07495	4.13675	2.65746	4.58174	6.76712	5.00124	5.3937	5.82157	4.58474	3.16501	1.90712	3.31824	3.48681	2.42415	3.43502	3.87267
AAEL001876	1.2369	1.60167	1.01372	1.03304	1.54501	1.10789	1.36871	1.67665	2.03582	1.74489	1.87581	0.708769	1.4361	1.95269	1.54692	1.19104	1.81125	2.08453
AAEL001877	0.563667	0.280024	0.525913	0.437766	0	0.643944	0.405068	0.27414	0.591059	0.162858	0	1.40718	0.41036	0.564111	0.258581	0.146349	0.378092	0
AAEL001878	0.10194	0.0891889	0.0580018	0.048175	0.100694	0.0496996	0.195759	0.0954224	0.0571261	0.0627698	0	0.128818	0.1184	0.0544304	0.0997911	0.1019	0	0.104185
AAEL001879	23.5173	15.9176	20.6337	22.3135	19.9788	22.3487	21.2817	19.2691	19.9868	17.3922	18.008	24.332	15.499	18.5326	16.988	13.5186	16.274	17.9805
AAEL001881	6.07922	4.93926	9.41631	8.68302	6.13833	6.38904	5.34407	6.06993	4.61814	4.32571	3.7022	13.8768	8.02836	7.35781	5.28986	8.64259	7.15457	6.90343
AAEL001882	0	0	0	0	0	0	0.079739	0	0	0.0639234	0	0	0	0	0	0	0	0
AAEL001883	18.7536	20.9354	17.0685	20.2583	18.0431	21.0577	20.3603	19.8344	22.9755	17.9967	20.905	16.4765	15.8568	15.8226	14.5436	15.2566	19.1735	18.2538
AAEL001886	2.88695	0.812675	2.156	1.85471	2.31697	2.81513	1.80174	1.68899	1.41563	1.33328	1.6327	3.04629	1.22248	1.87874	2.38453	1.62327	0.990018	1.47526
AAEL001887	2.29646	0.991122	1.43629	1.5991	0.697045	1.37035	1.85141	2.75927	1.84399	1.08716	1.48009	1.80592	2.43238	3.05121	4.39765	2.19277	3.14755	3.60612
AAEL001888	5.58944	9.36391	7.00202	7.35904	13.311	9.3287	7.56862	8.46418	8.74226	11.5217	14.2957	14.0694	30.5608	25.6093	28.3295	33.9149	18.6983	19.3721
AAEL001889	0.229041	0	0	0	0.452482	0	0	0	0	0.141037	0	0	0.0886742	0.244601	0	0	0	0
AAEL001891	8.27094	8.30718	8.91281	7.10789	6.68076	10.4908	10.2774	10.5585	11.3911	9.76926	8.61442	6.45567	6.35493	9.40142	9.65721	6.82511	7.89034	8.81488
AAEL001893	1.99099	0.879155	2.51748	3.08422	1.85739	2.04931	2.2515	2.3814	2.29351	1.6006	1.77299	3.57762	2.41951	2.36249	3.1401	1.3268	2.37484	3.16529
AAEL001894	0	0	0	0	0	0	0	0	0	0	0	0	0	0	0	0	0	0
AAEL001895	0.319879	0.310746	0.227512	0.453528	1.26387	0.15596	0.307132	0.449143	0.089631	0.541673	0.413499	0.284238	0.216724	0.0854022	0.313138	0.479629	0	0
AAEL001896	67.0543	65.4925	78.2118	67.6427	65.7482	89.1044	65.0229	63.7599	78.8429	65.919	78.837	70.9322	81.0649	116.739	110.103	56.7461	95.779	91.7229
AAEL001897	0	0	0	0	0	0	0	0	0	0.0613434	0	0	0	0	0	0	0	0
AAEL001898	24.2941	42.924	38.7429	27.9831	35.344	42.2044	40.1899	38.1837	51.6785	44.7309	51.8346	26.3884	32.2411	42.8666	47.6768	31.7169	46.3575	48.4662
AAEL001899	0.889362	0.733064	0.80967	0.868652	0.819922	1.38758	0.683138	0.666003	1.12971	0.657172	0.797093	1.39088	0.803412	0.506548	1.27691	0.118535	0.452619	0.484771
AAEL001900	0.0445815	0.0944914	0.0253667	0.252832	0.0880728	0.304306	0	0.166925	0.149902	0	0.0922067	0.190148	0.0862993	0	0.261851	0.0891278	0	0.0911263
AAEL001901	0.0252589	0	0.0143722	0.0119374	0	0	0.0194019	0	0	0	0.0261211	0	0	0	0.0494531	0.0504978	0	0
AAEL001902	0	0.0351338	0	0.0235013	0	0	0.0763996	0	0	0.0612456	0.0514281	0.0353505	0.0577604	0	0	0	0	0
AAEL001903	0.173532	0.0306504	0.222163	0.0615089	0.0857052	0.0846074	0.166617	0.162438	0.0486242	0	0.0897281	0.123358	0.0671836	0.0463301	0	0.0867319	0.0827952	0
AAEL001904	9.37797	3.91513	10.3325	9.85126	3.32637	9.51875	20.2678	12.8484	11.562	13.8986	10.734	6.99979	10.265	15.2274	17.693	6.47677	12.5893	17.1649
AAEL001905	0.48551	0.814664	0.690633	0.573634	0.239787	0.118358	0.559396	1.36341	0.272082	0.597926	1.12969	1.0354	0.469917	0	0.237639	0.242659	0.115823	0
AAEL001906	7.07222	6.50317	6.89108	7.2035	5.33263	7.68591	9.745	8.15297	10.831	12.4773	12.4872	6.26825	7.50346	11.3386	10.7107	6.72765	9.1698	10.7776
AAEL001909	0	0	0	0	0	0	0	0	0	0	0	0	0	0	0	0	0	0
AAEL001910	3.85099	4.35321	4.62961	3.63065	3.7844	5.98904	5.58233	5.54584	7.61428	9.63124	8.23041	3.80447	3.70055	5.44128	5.06511	5.33004	6.4638	6.98351
AAEL001911	0.202024	0	0.114951	0.0954772	0	0.196998	0	0	0.452861	0	0.417841	0	0.234643	0.215748	0	0.403888	0	0
AAEL001912	0.0497039	0	0.0282814	0.0234903	0	0	0	0	0	0	0	0	0	0	0.0973129	0	0.0474293	0
AAEL001913	8.58011	8.83058	12.1347	15.3622	10.6755	18.7445	12.8643	13.5147	12.2983	11.4812	12.8829	16.3332	24.0513	27.9735	24.148	13.4424	19.9569	21.4167
AAEL001914	0.0237215	0.0418994	0.109372	0.0373689	0.062513	0.112484	0.133718	0.0592395	0.118491	0.160802	0.228594	0.129807	0.468816	0.853705	1.09133	0.63293	0.605284	0.728018
AAEL001915	0	0.00535049	0	0.00715937	0.0299697	0.0295853	0	0	0	0.0186673	0	0	0	0.0486232	0	0	0	0
AAEL001916	184.522	143.106	155.055	213.363	170.84	173.835	185.933	189.278	157.676	197.412	172.103	231.806	163.205	170.756	163.076	173.487	195.085	187.293
AAEL001917	159.963	87.3167	129.301	163.531	96.4045	113.866	107.187	117.405	97.5964	104.468	104.294	189.439	50.8092	36.5906	39.436	69.4677	55.0861	59.2822
AAEL001918	1.31533	0.553506	1.63005	1.13886	0.903055	1.44473	1.92753	1.04379	1.78837	1.0948	1.62038	0.846339	1.17215	2.22499	2.35187	1.06681	2.14606	3.82499
AAEL001919	7.62502	5.14959	10.7803	9.92596	4.93838	13.3166	17.6075	13.8399	14.5305	12.9307	15.1531	11.0607	12.2576	22.8924	23.9087	8.06286	19.4204	24.661
AAEL001920	0.0980146	0.155808	0.139425	0.208449	0.484081	0.0955761	0.263505	0.458742	0.0549279	0.150886	0.304082	0.104513	0.626121	0.680374	0.383796	0.685832	0.607939	0.300519
AAEL001922	61.7226	87.6873	74.4446	58.8728	86.2033	66.7067	50.7622	67.1974	69.6527	46.1978	56.1876	59.6359	43.7596	44.8706	34.1724	44.0401	47.5481	37.547
AAEL001925	1.40096	1.20804	4.05938	1.89464	1.30576	2.98447	5.76148	2.70354	4.90407	4.99035	4.51736	2.69151	5.94695	9.58321	10.9859	3.24614	6.45133	10.0303
AAEL001928	0.165806	0.0976196	0	0.104481	0.109186	0.107788	0.0424532	0.103471	0.0619459	0	0.342933	0.0785773	0.149783	0	0.108208	0.110494	0.369176	0.112972
AAEL001929	0	0.126933	0.15334	0.106136	0.0887327	0.131394	0.103502	0.084088	0.0503418	0.165946	0.0928976	0.0957866	0.121724	0.0959333	0.175876	0.269387	0.04286	0.0918092
AAEL001930	123.594	121.042	102.091	121.196	121.2	105.794	89.8235	108.783	89.5786	103.304	107.108	123.036	180.371	135.075	124.734	211.97	140.492	134.873
AAEL001931	65.5548	71.8896	50.1345	59.2081	57.577	47.4486	58.7248	59.9404	54.0644	60.186	58.2703	47.3813	39.9339	30.1323	34.4021	48.6401	40.9507	36.0893
AAEL001932	7.16005	3.17168	7.04874	6.71402	6.06215	6.09532	3.92842	4.25543	4.33099	4.33897	3.52594	9.29096	4.31206	2.1847	2.67015	1.5905	1.19295	3.02001
AAEL001934	1.00195	0.215444	1.71032	0.947053	1.03273	0.892067	0.635775	0.326225	0.585913	0.482849	0.315352	1.45547	0.5397	0.465225	0	0.261276	0.207848	0.445225
AAEL001935	28.9214	33.3366	32.5017	32.6364	29.7556	38.7555	37.0175	37.6537	38.7502	29.3051	33.0177	24.2564	45.9869	56.9562	60.1553	41.652	63.5151	65.3845
AAEL001936	2.64577	3.07318	2.21987	2.7975	3.01208	1.92402	2.65229	2.35069	1.90992	2.45759	2.50422	2.4227	2.50003	1.58036	1.75594	3.22746	2.05398	1.55825
AAEL001937	128.075	83.2441	130.977	147.965	102.902	124.454	95.2963	99.2889	102.213	76.052	87.5109	142.685	84.4817	83.4693	93.1458	74.5094	79.7925	84.265
AAEL001938	0.228736	0.18469	0.278893	0.20076	0.22594	0.430159	0.238446	0.275288	0.311306	0.171031	0.185857	0.313587	0.101207	0.19193	0.15994	0.130655	0.342993	0.300565
AAEL001939	5.99716	3.99635	7.61178	6.67773	3.48261	8.39907	10.0756	8.70912	11.9497	8.56722	9.36732	6.30942	3.01024	4.62163	5.46957	2.14521	5.85406	6.31693
AAEL001940	1.30787	1.01903	1.60836	1.95744	0.442194	2.31248	3.01564	1.66341	1.75176	2.89295	2.23568	2.22158	0.92361	2.25398	2.38637	1.02205	2.13738	2.15379
AAEL001943	128.128	66.1746	91.8939	125.467	82.497	71.6281	95.4551	110.204	67.1045	89.5343	76.4836	151.644	44.7356	27.4022	34.4762	58.339	47.3694	48.6776
AAEL001946	3.27262	2.58145	5.05408	3.32025	1.97448	4.36639	6.22657	4.50224	6.1474	4.80046	3.69224	3.61367	3.3986	5.09014	6.25729	3.40387	5.49292	6.80454
AAEL001949	13.8434	14.4808	21.9481	17.7217	16.4621	16.1201	11.6658	12.8325	9.64089	10.2623	7.36647	25.7962	21.9584	9.76016	7.63102	23.108	15.2619	16.4834
AAEL001950	13.7841	4.32488	13.4453	10.8843	7.10376	13.1072	13.317	9.85744	9.64384	6.29997	5.79924	18.5626	6.79498	5.39444	8.29728	6.41862	7.39359	9.88757
AAEL001951	0.10409	0.147082	0.118454	0.0491916	0.308459	0.152252	0.209018	0.169812	0.233333	0.0320456	0.161467	0.221986	0.0878002	0.145301	0.101896	0.520259	0.198656	0.212768
AAEL001952	43.2321	27.6146	55.4735	66.7358	48.3497	43.6481	52.3158	52.6012	30.4987	50.466	35.1337	81.3803	34.5347	23.9012	26.0073	51.0212	34.0323	38.0132
AAEL001954	8.7679	6.84665	10.4791	10.5874	9.6138	10.2679	8.82937	9.58181	7.71126	7.98228	6.9848	11.6008	16.0631	17.8758	14.0452	13.7547	14.7317	15.6925
AAEL001958	0	0	0	0	0	0	0	0	0	0	0	0	0	0	0	0	0	0
AAEL001959	11.9354	6.54669	12.3215	13.0188	8.45655	13.75	14.5447	13.1994	9.03107	10.4195	10.1034	11.6348	32.5797	34.4199	54.9189	29.0967	27.8241	33.4549
AAEL001960	0.31778	0.246965	0.144651	0.240666	0.125556	0.619751	0.324455	0.237971	0.295964	0.352224	0.197176	0.496979	0.408835	0.339543	0.248866	0.50825	0.604612	0.431701
AAEL001962	0.45227	0.18796	0.575231	0.389769	0.367904	0.363191	0.694797	0.647485	0.566546	0.622518	0.522734	0.472799	1.19479	1.9888	1.09382	0.425498	1.34549	1.46826
AAEL001963	0.227921	0.281798	0.194529	0.161574	0.225134	0	0.0875354	0	0	0.421041	0.235701	0	0.0441201	0.121702	0	0.911323	0.326235	0.465879
AAEL001964	0	0	0.113578	0	0	0.152009	0	0	0	0	0	0.2838	0	0	0	0	0.190479	0.816061
AAEL001965	0	0.133097	0.178653	0.148387	0	0.244934	0.0964695	0	0.281528	0.154671	0.0649394	0.133918	0.0486232	0	0	0	0	0
AAEL001967	0	0	0	0	0	0	0	0	0	0	0	0	0	0	0	0	0	0
AAEL001968	57.2755	84.2126	59.5237	57.5548	72.0901	64.6928	58.7837	67.4965	62.771	68.2169	69.5	54.1884	75.583	69.0663	65.0382	77.3862	74.3735	67.5752
AAEL001969	27.8021	24.1816	24.2607	23.3528	26.0776	25.8574	14.7155	12.2469	13.7475	16.5443	16.6709	18.518	37.4016	35.9283	29.2746	74.032	55.7348	50.6205
AAEL001971	12.0402	16.0463	11.8644	9.90619	14.3797	11.4738	10.9719	10.4508	13.1881	11.8287	13.7529	8.90909	11.0391	9.87736	11.7864	9.40953	13.8392	11.9697
AAEL001972	63.6679	47.9951	52.8707	57.6587	44.8716	50.3248	42.7014	43.9047	40.3082	45.2962	39.335	63.791	48.2278	31.2839	38.3341	56.9441	38.1681	32.6504
AAEL001974	243.678	206.641	222.157	223.705	254.084	179.611	155.949	184.457	144.152	162.919	159.368	297.629	181.213	92.9573	107.468	236.006	131.275	115.485
AAEL001975	0	0	0	0	0	0	0	0	0	0	0	0	0.0954473	0	0	0	0	0
AAEL001976	0.7762	0.525542	0.515264	0.611392	1.02228	0.693815	0.447162	0.242192	0.434987	0.477962	0.200675	1.05757	0.475805	0.345387	0.379921	0.387947	0.123446	0.264431
AAEL001978	1.42946	1.86447	2.25237	2.28653	2.93258	2.57334	1.73146	1.74978	1.23242	1.76044	1.13712	2.42313	2.34139	1.64399	1.07641	2.52804	1.10172	0.899037
AAEL001980	0	0	0	0	0	0	0	0	0	0	0	0	0	0	0	0	0	0
AAEL001981	0	0	0	0	0	0	0.165966	0	0	0	0	0	0	0	0	0	0	0
AAEL001982	27.9186	32.473	31.0546	30.0896	34.7305	33.6364	24.9542	29.7236	29.1319	24.1124	27.132	33.6842	28.2303	22.5949	26.0842	31.4373	24.9825	25.7098
AAEL001984	8.20096	9.089	7.79428	7.00626	9.52499	8.21662	6.74929	5.7364	6.76753	5.93781	6.38399	5.89384	7.71079	5.6783	6.44014	6.93654	6.32071	5.15788
AAEL001985	0	0	0	0	0	0	0	0	0	0	0	0	0	0	0	0	0	0
AAEL001986	8.47265	20.2147	12.323	7.13048	14.5452	13.8729	9.41402	10.8998	15.1077	9.30449	12.7211	5.45927	8.50752	13.7659	10.3343	7.15589	10.8952	10.5578
AAEL001987	0	0	0	0	0	0	0	0	0	0	0	0	0	0	0	0	0	0
AAEL001988	0	0	0	0	0	0	0	0	0	0	0	0	0	0	0	0	0	0
AAEL001989	0	0	0	0	0	0	0	0	0	0	0	0	0	0	0	0	0	0
AAEL001991	0	0	0	0	0	0	0	0	0	0	0	0	0	0	0	0	0	0
AAEL001992	4.53222	8.51253	11.5456	6.52001	5.98501	12.0344	14.1905	11.9387	22.6506	20.5937	20.8615	7.39834	14.151	24.7242	26.6563	11.7753	19.932	24.2722
AAEL001993	0	0	0	0	0	0	0	0	0	0	0	0	0	0	0	0	0	0
AAEL001994	0	0	0	0	0	0	0	0	0	0	0	0	0	0	0	0	0	0
AAEL001995	0	0	0	0	0	0	0	0	0	0	0	0	0	0	0	0	0	0
AAEL001997	118.899	75.2493	102.836	128.093	90.8496	81.6699	78.5173	82.7484	63.9611	78.1298	68.3785	162.691	49.9989	26.0823	31.2559	69.3107	41.2677	35.5542
AAEL001998	0.0406708	0.244241	0	0.0384423	0.0803471	0.118977	0	0	0.227921	0.0250439	0.0420592	0.144557	0.330663	0.130301	0.0796273	0.325238	0.116428	0
AAEL001999	0	0	0	0	0	0	0	0	0	0	0	0	0	0	0	0	0	0
AAEL002000	0	0	0	0	0	0	0	0	0	0	0	0	0	0	0	0	0	0
AAEL002001	0	0	0	0	0	0	0	0	0	0	0	0	0	0	0	0	0	0
AAEL002002	0	34.3518	24.7227	19.88	25.4964	26.0653	21.1779	32.661	29.9968	32.0638	30.8432	17.42	27.3728	13.1656	22.7271	33.0265	24.8823	29.5372
AAEL002003	0	0	0	0	0	0	0	0	0	0	0	0	0	0	0	0	0	0
AAEL002004	0	0	0	0	0	0	0	0	0	0	0	0	0	0	0	0	0	0
AAEL002005	0	0.0198375	0	0.0265397	0	0	0	0	0	0.0345795	0	0.0399196	0	0	0.109946	0	0	0
AAEL002006	27.8751	44.1892	30.6269	28.6358	37.8435	30.3717	27.0917	33.3707	32.6309	29.888	30.7841	26.8505	24.2228	21.2775	22.3947	26.7191	27.7602	23.8714
AAEL002007	0	0	0	0	0	0	0	0	0	0	0	0	0	0	0	0	0	0
AAEL002009	22.4063	20.1714	20.949	20.2457	16.2824	25.4102	22.6318	22.8218	25.8324	22.7319	22.3036	23.12	15.4196	18.2889	18.2623	15.6881	18.932	18.0575
AAEL002010	92.6651	101.333	73.9296	117.684	157.216	69.0415	59.4104	82.3224	71.746	104.891	143.957	219.339	289.89	217.022	162.131	222.176	117.82	102.238
AAEL002011	0	0	0	0.0365404	0	0	0	0	0	0	0	0	0	0	0	0	0	0
AAEL002012	23.4799	19.9654	19.7039	22.8295	16.8761	24.0802	22.9931	20.4231	24.465	24.1263	24.5617	22.3125	19.4047	21.8522	20.2006	19.0129	21.6009	22.5272
AAEL002015	0	0	0.109923	0	0	0	0	0	0	0	0	0	0	0	0	0	0	0
AAEL002016	26.3181	37.8282	24.1845	27.3239	37.028	29.2934	26.9291	30.1808	34.7223	34.9633	36.2552	22.7357	34.1894	37.1634	34.0977	31.4528	28.0482	24.2178
AAEL002017	0	0	0	0	0	0	0	0	0	0	0	0	0	0	0	0	0	0
AAEL002019	13.944	13.6058	11.5366	11.1852	12.21	10.9512	9.49488	11.712	10.8133	10.9533	11.7698	11.0375	10.3884	7.56635	9.44441	9.94531	10.2131	10.7846
AAEL002021	0	0	0	0	0	0	0	0	0	0	0	0	0	0	0	0	0	0
AAEL002022	0	0	0.0878735	0	0	0	0	0	0	0	0	0	0	0	0	0	0	0
AAEL002023	1.37431	1.16956	0.995242	1.15139	0.863866	0.670058	0.815718	1.28645	1.12025	1.73098	0.839814	0.577287	0.991581	1.20082	0.733824	1.37377	1.31141	1.02151
AAEL002024	0	0	0	0	0	0	0	0	0	0	0	0	0	0	0	0	0	0
AAEL002026	0	0	0	0.0712817	0	0	0	0	0	0	0	0	0	0	0	0	0	0
AAEL002028	0.183875	0	0	0	0	0	0	0.34424	0	0	0	0.13071	0	0	0	0	0	0
AAEL002029	0	0.0614537	0	0	0	0	0	0	0	0	0	0.123665	0	0	0	0	0	0
AAEL002031	32.6685	58.4033	37.2316	29.3666	46.6321	41.8283	30.8268	35.2077	38.1363	32.98	40.2497	24.7389	49.9716	45.4989	41.8492	61.6289	51.154	45.8711
AAEL002034	0	0	0	0	0	0	0	0	0	0	0	0	0	0	0	0	0	0
AAEL002035	0	0	0	0	0	0	0	0	0	0	0	0	0	0	0	0	0	0
AAEL002036	0	0	0	0.0376838	0.0525078	0	0	0	0	0	0	0	0	0	0	0.0531368	0	0
AAEL002038	0	0	0	0	0	0	0	0	0	0	0	0	0	0	0	0	0	0
AAEL002039	0.0567615	0.140359	0.0861256	0.0983609	0.149513	0.0922489	0.0435998	0.0708436	0.127238	0.0815549	0.117398	0.0537997	0.0879017	0.0404116	0.074087	0.0378261	0.144437	0.0386743
AAEL002040	0	0	0	0	0	0	0	0	0	0	0	0	0	0	0	0	0	0
AAEL002041	0	0	0	0	0	0	0	0	0	0	0	0	0	0	0	0	0	0
AAEL002043	12.9348	10.3192	8.91582	9.82582	8.40277	9.81954	13.4696	12.3517	12.8433	13.0696	12.6131	6.63389	7.99885	9.22315	8.83806	8.24379	10.1888	11.0016
AAEL002047	9544.68	8671.48	7159.84	9004.72	9941.58	6464.35	5447.92	6384.48	5560.54	5984.83	6691.93	9507.25	8563.79	5104.05	4907.92	10108.8	6044.37	5212.15
AAEL002048	45.247	71.0973	48.9393	46.4754	61.7916	57.3379	63.8441	68.9773	64.1345	82.9736	76.1834	43.2339	163.287	222.53	150.806	108.139	102.834	95.7557
AAEL002049	0.250996	0.101246	0.183618	0.135715	0.22448	0.349646	0.220336	0	0.201075	0.198987	0.222625	0.0255061	0.166687	0.2688	0.222026	0	0.239473	0.439756
AAEL002050	49.1721	39.0319	40.2674	50.1231	43.6185	44.6581	39.6957	37.9058	40.4159	34.4346	38.1879	53.186	35.5733	26.2562	31.5242	43.37	34.3172	34.2916
AAEL002051	2.40517	3.6848	4.36246	3.34869	3.83426	5.91656	5.49762	4.46234	6.4865	5.5305	6.98217	3.42292	5.98483	11.2041	12.5858	4.12181	8.85867	8.49782
AAEL002055	0.104495	0.00922833	0	0.061731	0.0516088	0.0509477	0.0601987	0.0489073	0.0292798	0.0160863	0.0270156	0.0557115	0.151709	0.111594	0	0.313362	0.124641	0.0533981
AAEL002056	11.5855	11.4112	9.92693	12.6255	8.88581	11.4302	13.2439	12.8862	14.0545	12.2117	12.6858	10.9002	5.88373	6.47737	5.33709	6.26733	7.54362	7.38298
AAEL002057	0	0	0	0.0664116	0	0	0.0539693	0	0	0.0432649	0	0	0.0272019	0.0750343	0	0	0	0.143617
AAEL002061	9.77542	16.3682	13.1379	9.48927	13.0548	14.3746	17.24	16.2878	20.6199	23.5841	21.1887	8.51948	13.1401	19.6262	20.2106	13.9538	18.3576	18.4228
AAEL002065	56.5999	58.1697	52.0237	53.4986	62.666	53.8271	43.2965	52.3992	40.7814	44.236	44.4619	54.7703	49.3942	45.6657	35.9233	56.1113	36.9461	35.121
AAEL002068	80.8026	127.013	78.4083	85.2287	121.879	81.3561	77.8623	90.6235	85.5126	99.8876	106.284	78.1661	132.821	107.451	88.7975	126.905	84.5866	79.175
AAEL002069	23.1731	24.4868	19.5679	22.4113	18.0464	17.4223	22.598	25.6527	21.3804	25.2712	23.6169	20.3883	13.4703	11.4053	12.6245	15.4426	15.7031	14.2787
AAEL002070	0.0267915	0.00472769	0.00761825	0.0316554	0.0794025	0.0261248	0.0514528	0.050162	0.0750803	0.074248	0.0415621	0.0285679	0.0207436	0.0143032	0	0.0267809	0.0767063	0.0273816
AAEL002072	0.129367	0.0913986	0.147218	0.122278	0	0.189222	0.0993694	0.121096	0	0.0398301	0.0668915	0.229906	0.10017	0.552619	0	0.387947	0.0617231	0
AAEL002075	0	0.0164539	0.0265029	0	0	0	0.0178889	0	0	0.0143408	0	0	0.0180329	0.0497424	0	0	0.0444466	0
AAEL002077	74.1506	73.5012	76.4416	81.92	67.9822	77.5521	86.5807	74.895	66.0333	84.3984	68.8595	67.2521	60.2201	47.2168	53.5023	66.7731	60.6925	65.1128
AAEL002078	9.59722	9.61725	9.65853	10.0587	11.2211	10.5044	8.87629	8.55586	5.92715	9.36706	8.30447	10.7208	11.9051	7.32084	8.69194	14.8796	8.90881	7.33974
AAEL002079	19.5927	19.0052	19.7052	25.4764	24.0607	16.8333	13.8293	13.879	15.1938	14.8036	16.0997	28.0814	14.1457	9.61358	11.4042	24.9841	12.6325	12.3392
AAEL002080	57.0771	104.071	67.813	47.8665	78.6353	66.295	59.4239	67.5727	80.4375	52.4204	59.4786	41.9854	52.8517	59.5622	53.4001	38.3632	52.7644	46.5151
AAEL002083	143.06	265.984	227.751	181.709	264.267	271.095	157.65	172.322	240.547	204.613	279.744	188.891	406.404	484.465	438.269	308.101	372.038	355.116
AAEL002084	51.7486	77.6876	60.6955	54.1958	66.7006	67.0124	63.1394	50.2056	62.1249	61.6629	61.3165	48.2309	99.4431	89.2083	74.5686	80.9259	63.7774	59.3287
AAEL002085	0	0	0	0.0284023	0	0	0	0	0	0	0	0.0427212	0	0	0	0	0	0
AAEL002088	0.210713	0.0666543	0.369386	0.188287	0.231263	0.209226	0.267821	0.131494	0.329223	0.245051	0.243936	0.431654	0.347101	0.58859	0.549987	0.160179	0.280411	0.526204
AAEL002089	7.39007	4.47114	8.50276	9.0884	7.824	7.12658	6.71141	5.50351	6.22359	4.90257	5.82676	11.3193	5.40604	5.45033	5.19592	5.46894	4.59735	7.09379
AAEL002091	3.57222	1.81064	3.96467	2.95186	1.62877	4.22722	4.1366	3.52401	3.8834	3.38399	3.15131	3.44133	3.54166	4.44353	3.61451	1.54245	3.09765	4.38814
AAEL002092	0	0.0113914	0.0183485	0	0	0	0	0.120742	0	0	0	0	0	0	0	0	0	0
AAEL002094	0	0	0	0	0	0	0	0	0	0	0	0	0	0	0	0	0	0
AAEL002097	9.40433	7.65304	8.825	9.56386	6.80895	9.50645	7.11021	5.43857	6.73266	6.03347	6.51753	11.0954	10.4843	7.83473	6.84435	10.5326	7.0476	6.34052
AAEL002098	9.55854	8.85986	10.1957	9.7855	8.31308	10.7881	10.6386	9.54742	11.4317	8.49418	8.70328	9.7069	6.72154	7.7675	8.89333	6.35128	10.6368	10.1393
AAEL002099	0	0.0135465	0	0.0362465	0	0	0.0294557	0	0	0	0	0	0	0	0	0	0	0
AAEL002102	3.95944	3.03003	3.19424	3.29224	2.92304	4.09965	4.77043	3.83954	4.2027	6.23567	7.35034	3.64916	12.2875	19.2429	10.8181	6.14616	5.52365	7.79649
AAEL002103	0	0	0	0	0.247298	0	0	0	0	0.077082	0	0.0889858	0	0	0.735249	0	0	0
AAEL002104	0.896391	0.585809	1.88716	1.08028	0.708345	1.44225	2.71972	1.76208	1.9089	1.32473	1.57589	1.11512	1.33611	2.87185	1.9305	0.71683	1.41136	3.48129
AAEL002105	2.47043	1.91991	7.5203	3.91123	1.22011	1.56583	2.7515	3.93123	1.93822	2.96637	2.04381	8.07825	2.43891	1.71486	1.45102	2.7164	2.59311	1.76738
AAEL002106	10.1754	8.58842	8.66259	10.9394	9.97431	8.10447	6.50337	7.99802	6.6165	5.4048	8.27366	10.4911	9.2021	4.39644	6.3872	9.78321	6.89319	5.71577
AAEL002107	80.7868	101.943	123.271	66.6386	86.5917	123.034	47.218	55.7509	58.1081	38.0737	43.4729	48.0342	47.3668	45.596	62.2839	52.1231	62.0254	64.0481
AAEL002108	190.339	162.071	133.418	170.428	174.139	120.388	136.751	170.783	122.334	164.153	145.933	195.589	128.945	72.994	97.4194	174.621	115.257	101.435
AAEL002109	155.769	85.6341	190.559	202.315	173.922	162.607	117.62	102.328	84.9555	117.842	92.6247	293.733	116.251	47.6772	77.0599	101.21	58.9252	64.5325
AAEL002110	0	0	0	0	0	0	0	0	0	0	0	0	0	0	0	0	0	0
AAEL002111	0.0506336	0.0178865	0	0	0	0	0	0	0.170252	0	0	0	0	0	0	0	0	0.103497
AAEL002112	1.4723	1.69602	1.27431	1.36002	0.786198	1.58208	1.31679	1.37545	1.61259	1.1641	1.39292	1.12859	0.983685	1.66727	1.83616	1.46881	1.43022	1.56431
AAEL002113	30.8845	30.1631	27.9842	32.412	32.5578	21.8911	23.7729	28.91	22.5438	26.3692	26.6381	39.6661	23.688	12.8881	15.752	28.0186	18.8219	15.2518
AAEL002115	16.7808	15.9739	19.2341	19.7695	11.077	21.0048	21.2556	21.5229	20.8878	16.841	19.8149	17.6066	13.3527	16.7145	19.8231	12.6613	17.7065	15.9135
AAEL002116	1.44545	0.914842	1.61064	1.59395	1.18981	1.17457	1.24906	1.6913	1.75508	1.89138	0.871961	1.96941	0.816097	1.09341	1.06124	1.32447	1.72412	1.23106
AAEL002117	0	0.179886	0.0965827	0.160442	0	0.662077	0.130383	0	0	0.418089	0	0.120664	0.328582	0.181273	0	0	0.161974	0
AAEL002118	79.818	47.5924	62.6959	73.4156	47.0121	69.8215	99.2113	88.4079	73.9567	92.8816	77.5551	82.6984	106.002	114.446	116.944	76.8197	87.4432	97.3924
AAEL002119	11.2511	3.90257	14.6866	15.8798	11.1639	11.3187	12.631	9.05451	7.76023	11.3483	7.16013	31.9559	11.7472	16.2562	14.7518	9.36376	11.7078	16.5459
AAEL002120	4.55133	1.73525	4.11781	5.02551	3.01816	3.57704	2.47224	2.6237	1.32752	2.70157	1.66495	6.34952	2.75945	1.78852	2.25601	1.97373	1.91394	2.9622
AAEL002124	0.398157	0.48223	0.4531	0.376341	0.786578	0.554645	0.305833	0.212973	0.51001	0.420298	0.117643	0.485205	1.03499	0.971896	0.334085	1.93314	2.33389	2.20902
AAEL002125	3.54317	3.93526	9.11784	4.52892	3.5125	7.76893	10.3974	5.73933	11.363	8.56897	9.59764	5.03467	8.30223	12.258	13.5761	4.26325	9.20309	12.662
AAEL002126	0	0	0.0193282	0.0481627	0	0.0331244	0.0188132	0.0635964	0	0.0209172	0.0702592	0	0.354965	0.725368	0.428306	0.324032	0.210622	0.208225
AAEL002128	3.1569	5.33022	3.56209	3.16094	4.12251	3.80882	3.41128	4.40758	4.61777	4.41503	4.15001	2.70057	5.30313	5.31417	3.66654	3.85098	5.31005	2.953
AAEL002129	10.5734	6.09177	9.5257	9.39918	9.5738	9.88076	8.70179	9.42614	7.68891	7.36341	7.02924	8.76898	6.26213	6.25075	6.77717	8.17859	7.56714	10.0344
AAEL002130	175.606	101.899	122.046	155.792	97.2303	131.087	176.621	136.363	154.985	172.669	164.388	181.577	374.336	342.928	346.605	209.124	203.893	234.866
AAEL002131	0	0.0628851	0.289761	0	0	0.0808514	0.155983	0	0.0754903	0.000370532	0	0.226581	0.204632	0.311654	6.68666e-05	0.110575	0.0799854	0
AAEL002132	0	0.00641751	0	0.00858573	0	0	0.0139544	0.0340109	0	0.0223733	0.018787	0.0129142	0.00703337	0.019401	0	0	0.0173355	0.0371338
AAEL002133	0	0.117509	0.07571	0.031442	0	0.129748	0.102205	0.124552	0.0745669	0.122901	0	0.0472934	0.128785	0.0710488	0	0.133006	0.126969	0
AAEL002134	73.3428	47.151	82.262	85.1209	67.1919	65.2492	60.2626	74.3279	51.1649	51.9352	49.4885	123.357	92.1313	72.069	63.7573	126.597	77.9084	77.3054
AAEL002135	301.595	275.863	232.903	294.203	292.628	247.983	255.586	275.963	219.133	258.252	232.164	303.761	257.286	187.278	222.989	377.513	274.943	270.206
AAEL002137	58.0427	86.7798	67.4812	59.4123	79.2924	66.5307	57.0517	65.9994	62.2401	77.9544	72.0002	57.3945	125.898	115.627	91.6032	146.444	94.8848	78.5241
AAEL002138	0	0	0.0291801	0	0	0	0	0	0	0	0	0	0	0	0	0	0	0
AAEL002139	38.8632	43.6066	31.442	32.3061	39.7591	31.5521	31.0511	35.729	36.2662	34.6677	37.3192	32.8065	35.3985	26.3101	22.7586	37.2871	33.1113	31.3851
AAEL002140	406.566	288.376	439.958	468.086	412.888	371.416	284.868	318.428	255.156	271.348	269.234	591.287	335.463	209.702	218.732	413.824	264.318	241.481
AAEL002141	0.0719438	0.0847147	0.054581	0.0340009	0.189505	0	0.0184205	0	0.0268785	0	0.0247999	0	0.00928443	0.076831	0.0469517	0.0479436	0.0915351	0.0490187
AAEL002142	1.11586	2.95001	3.52279	3.64049	2.77333	5.08951	6.44221	4.64982	7.22162	6.51652	11.0556	5.19436	14.8695	36.9416	29.1057	6.40469	16.6589	20.5278
AAEL002145	12.5252	15.3799	15.8924	10.2869	14.5392	17.7501	14.1996	15.5298	15.8214	13.2707	16.1897	9.90922	18.1382	20.0806	17.5105	15.9935	16.9598	15.3921
AAEL002148	67.1242	69.745	48.474	62.1582	66.2038	47.5404	47.6829	56.8802	45.4795	53.0804	54.6974	62.2105	48.0668	36.9738	29.0505	63.768	44.3068	31.7737
AAEL002152	8.52865	13.023	10.4491	9.93581	12.0025	15.694	12.0631	12.6189	14.3128	16.7009	17.0706	8.71923	20.912	31.5353	24.2836	21.0382	22.2492	24.4623
AAEL002153	0.0640417	0.0452459	0	0	0	0.0624484	0	0	0	0.118305	0.132456	0	0.024794	0.0683921	0	0	0	0
AAEL002155	48.8109	39.9196	46.9977	57.2118	36.4979	45.9142	56.101	46.5651	50.5986	54.6237	49.4364	55.5985	62.5921	76.3859	68.8233	68.9838	70.3115	68.3266
AAEL002157	21.1235	22.3369	14.4175	20.3741	18.3074	14.471	18.3166	19.8761	18.1995	23.963	17.975	16.018	7.71695	6.21306	7.90836	13.3848	10.9364	9.11539
AAEL002158	250.142	296.606	227.81	247.301	271.364	190.764	206.467	249.309	184.585	214.574	215.319	232.293	441.729	333.532	326.116	548.072	358.731	306.189
AAEL002159	3.98104	5.52299	4.36565	4.48127	5.5768	4.72897	4.61468	4.0653	3.40734	2.98626	3.51811	3.29307	3.33475	2.86008	2.97599	3.47299	3.24628	3.10701
AAEL002160	253.123	292.81	253.48	248.321	307.162	270.783	205.251	235.226	234.601	230.273	245.36	252.603	229.807	188.244	190.943	257.489	218.97	208.363
AAEL002161	77.5036	73.9936	72.1273	80.0914	77.672	58.8298	57.2759	68.5299	47.8654	51.8986	57.9506	90.111	63.5108	36.9201	43.3544	71.8263	47.6514	38.7969
AAEL002163	34.0752	37.3019	34.1758	39.6331	36.2797	40.3329	41.3476	34.7749	41.8741	34.1063	39.4636	28.5345	47.5021	54.5624	54.5093	44.2929	49.3162	51.2267
AAEL002165	21.2253	27.3629	19.1983	18.184	22.5528	18.2235	15.719	15.3564	16.2072	15.5693	18.0146	20.0777	27.1078	14.991	21.523	38.5455	22.9975	19.0135
AAEL002167	0	0.0564525	0.0606198	0.0755255	0	0	0.122751	0	0.119409	0.0328016	0	0	0.0412466	0.113775	0.104293	0.212992	0	0.217769
AAEL002169	5.36312	14.8204	10.7147	6.95606	10.5782	11.6373	12.5034	12.0614	18.3404	23.2649	19.013	7.59446	8.71669	12.3332	13.4691	14.2675	15.819	17.2317
AAEL002170	46.9302	48.2361	40.3093	40.451	50.2655	38.704	42.4338	45.9883	42.4082	47.0139	45.8943	38.9613	49.3003	40.0403	41.302	56.5544	39.6218	38.0325
AAEL002173	0.0736335	0.0520226	0.0837944	0.0869986	0.0727332	0.0718016	0.0282797	0	0.0825292	0.0226707	0.0380736	0.0523435	0.0285075	0.0393178	0.0720817	0	0	0.075255
AAEL002174	185.433	246.684	147.905	147.04	215.003	156.971	187.862	199.718	165.142	264.417	227.073	117.195	245.724	197.583	216.706	318.716	247.246	207.545
AAEL002175	8.96316	11.4748	9.92082	10.7756	9.56445	12.6956	13.7696	14.7593	14.739	15.9333	15.0877	7.97613	17.8952	25.8166	18.4452	13.9953	15.4827	15.1784
AAEL002176	69.6564	80.0198	52.0397	49.4671	66.9797	50.7174	44.5635	54.826	48.6654	42.8355	48.9146	58.7103	61.9471	41.1405	47.3882	66.6739	54.4796	45.6978
AAEL002177	0	0	0.0680787	0	0	0.11667	0	0	0	0	0	0	0.0463218	0	0	0	0	0
AAEL002178	8.91219	3.42555	11.6617	9.33541	4.88641	11.9293	17.7645	10.7582	11.0024	16.6055	10.1728	11.1781	7.27637	10.1034	11.7426	6.48488	9.26878	12.8725
AAEL002179	51.725	53.7393	39.6707	44.0575	49.927	40.945	40.0332	40.3177	36.151	44.809	38.5418	44.5288	32.3987	23.3137	28.3016	39.7123	34.907	31.5576
AAEL002182	17.8107	23.5376	21.8075	19.0785	24.2873	22.3557	17.2759	18.1248	20.2525	19.9444	20.5818	18.4511	25.1788	22.7634	18.1429	29.865	24.2973	21.0215
AAEL002183	332.392	299.838	318.003	372.606	342.685	276.462	224.4	278.996	192.809	290.64	271.06	467.916	338.63	221.921	219.843	379.681	236.246	219.074
AAEL002184	142.152	72.878	102.294	127.075	80.9714	110.611	124.563	119.206	115.768	106.652	106.32	137.593	79.5533	90.1041	108.695	85.9151	105.103	113.48
AAEL002185	0	0	0	0	0	0	0	0	0	0	0	0	0	0	0	0	0	0
AAEL002186	12.6972	18.3931	10.707	11.8719	14.1661	11.9359	15.0505	14.9637	15.7669	15.834	15.0672	9.67533	8.73519	7.46272	9.29983	10.2268	10.8086	8.58895
AAEL002187	1.01293	0.17891	0	0.598391	0.500271	0.246931	0	0.474084	0.283825	0.311865	0.785629	0.180013	1.17647	0.270434	0.991578	0.506263	0.483285	1.03524
AAEL002189	0.241569	0	0	0	0	0	0	0	0	0	0	0	0	0	0	0	0	0
AAEL002190	39.8887	51.959	34.7733	39.3899	55.2535	38.636	37.4622	38.6706	42.9427	47.1645	50.1513	32.9064	71.3471	64.146	46.9645	60.2305	44.6549	38.4524
AAEL002191	0	0	0	0	0	0	0	0	0	0	0	0.156005	0	0	0	0	0	0
AAEL002192	0	0	0	0	0	0	0	0	0	0	0	0	0	0	0	0	0	0
AAEL002194	1.53038	1.25323	0.910359	1.44652	1.92394	1.28881	1.17551	1.04184	1.1695	0.899526	1.58262	1.97798	3.09711	2.74866	2.99625	0.973491	3.58447	1.84845
AAEL002195	6.89521	5.96149	7.20176	5.37165	5.22481	7.3377	6.69905	5.89442	8.92804	4.38158	5.92589	5.9535	4.01035	6.15315	4.86979	2.39192	5.43798	4.63368
AAEL002196	0	0	0	0	0.0905544	0	0	0	0.0512257	0	0	0	0.0354575	0	0	0	0	0
AAEL002198	137.465	112.84	149.694	166.045	140.367	125.983	106.226	125.83	96.5464	110.828	105.923	183.429	95.7246	64.0412	69.0313	111.211	80.9694	78.4564
AAEL002199	0	0	0	0	0	0	0	0	0	0	0	0	0	0	0	0	0	0
AAEL002202	0	0	0	0	0.43355	0	0.337141	0	0	0	0	0	0.169928	0	0	0	0	0
AAEL002207	70.1407	65.9635	69.7869	69.1608	57.3907	64.0783	59.843	66.8925	63.9885	58.1136	54.9436	76.6958	53.288	36.6647	42.8855	62.5815	58.1845	52.8708
AAEL002208	0	0	0	0	0	0	0	0	0.309	0	0	0	0	0	0	0	0	0
AAEL002209	0.0178235	0.00629621	0.0304245	0.0168469	0.0352111	0.01738	0	0	0.0399535	0.0987766	0.0368639	0	0.0483029	0	0	0	0	0.0364319
AAEL002211	0	0	0	0	0	0	0	0	0	0	0	0	0	0	0	0	0	0
AAEL002212	0	0	0	0	0	0	0	0	0	0	0	0	0	0	0	0	0	0
AAEL002213	0	0.0415548	0.0669335	0	0	0	0	0	0	0	0.2433	0.167244	0	0	0	0	0	0
AAEL002214	3.81193	2.11792	4.64977	3.44607	2.71622	5.08584	6.89308	6.08515	6.80729	5.63152	6.82885	3.6967	10.9456	19.587	18.5267	6.65329	14.1261	17.8866
AAEL002215	26.1732	38.6861	26.1978	27.2552	28.7818	28.9416	26.5689	26.9768	32.1956	29.7622	32.8737	20.5811	27.3516	26.1136	24.4045	33.9728	32.7034	31.4113
AAEL002216	26.3314	29.5874	28.3776	27.7505	27.0176	26.6715	24.0931	23.82	26.2333	25.8923	22.7974	26.0215	22.8384	20.6359	23.4452	24.3486	20.5815	19.1925
AAEL002217	0.959612	2.50555	1.16325	0.650697	1.73091	0.773	1.4742	1.71841	1.77698	1.10473	1.76901	0.563519	0.791493	0.935686	0.490115	1.08435	0.875882	0.511692
AAEL002219	0.149822	0.176417	0.880896	0.684461	0.29598	0.876566	0.92065	0.747965	1.11948	1.26083	1.23949	0.887525	0.831391	1.81333	2.83551	0.698893	1.71558	1.93953
AAEL002220	0	0	0	0	0	0	0	0	0	0	0	0	0	0	0	0	0	0
AAEL002221	32.1712	21.5348	30.3538	35.1934	23.2894	29.7997	20.9708	21.9953	22.2353	19.4353	20.1187	47.364	33.9562	28.031	18.1324	32.857	24.5922	23.8109
AAEL002222	5.33178	9.46397	5.52685	4.47829	6.62234	5.37929	5.43357	7.41224	6.03508	6.98889	6.7967	3.94028	8.22621	6.87787	7.59657	8.7069	7.1531	5.50314
AAEL002223	0	0	0	0	0	0	0	0	0	0	0	0	0	0	0	0	0	0
AAEL002225	122.219	124.503	92.7687	100.625	118.482	95.0007	79.6912	93.0458	85.9797	81.4842	87.0214	98.4199	144.728	93.1333	96.8509	162.271	111.106	93.088
AAEL002228	0	0.0129015	0	0	0	0	0.00935109	0	0.0136447	0	0	0	0	0	0	0	0	0
AAEL002229	0	0	0	0	0	0	0	0	0	0	0	0	0	0	0	0.442212	0	0
AAEL002231	0	0.0753567	0	0	0	0	0	0.399367	0	0	0	0	0	0	0	0	0	0
AAEL002232	30.2433	9.94444	26.9489	35.463	16.3459	20.1243	25.7143	19.0512	19.4002	24.2449	17.2115	50.7725	9.42594	9.44556	14.1512	13.4995	13.7036	14.9686
AAEL002233	0	0	0	0	0	0	0	0	0	0	0	0	0	0	0	0	0	0
AAEL002234	0	0.00500721	0	0	0	0	0.0217872	0.0265516	0	0.00873086	0.0146651	0.0100798	0	0.0151445	0	0.028354	0	0.0289899
AAEL002235	3.47009	7.36001	5.30966	3.68	7.13131	6.02838	5.89918	5.60917	7.29343	9.25044	9.79103	3.20376	13.4698	23.2316	16.3515	11.3693	12.621	13.0702
AAEL002237	0	0	0	0	0	0	0	0	0	0	0	0	0	0	0	0	0	0
AAEL002238	10.8911	14.7174	11.2768	10.9613	12.5459	11.3382	11.9477	11.6595	12.7571	11.8638	11.6437	8.74534	9.51395	10.0256	9.61046	12.1442	9.04605	7.83871
AAEL002239	0	0	0	0	0	0	0	0	0	0	0	0	0	0	0	0	0	0
AAEL002240	4.94163	8.74544	11.164	7.05231	7.11743	11.7975	12.5092	12.396	17.3526	11.1973	15.5575	7.00836	14.2404	25.2687	26.6896	9.53869	18.6528	23.7844
AAEL002241	0.414014	0.0731231	0	0.293496	0	0.403714	0.159007	0	0	0	0	0	0.320574	0	0	0	0.592601	0.846255
AAEL002242	0.100335	0.106331	0	0.142256	0	0.195678	0	0	0	0.432484	0.207521	0	0.116535	0	0.196441	0.401182	0	0.205089
AAEL002243	0	0	0	0	0	0	0	0	0	0	0	0	0	0	0	0	0	0
AAEL002244	1.31618	1.58553	1.81279	2.14679	2.48024	1.74258	1.9603	1.82382	1.35932	2.03044	1.34803	2.37034	1.27996	1.00437	0	0.830179	1.30401	0.625278
AAEL002245	0.533848	0.188584	0.151879	0.126149	0	0	0	0	0	0	0	0.379494	0.620044	0.570113	0	0	0.764125	0
AAEL002246	0	0	0	0	0	0	0	0	0	0	0	0	0	0	0	0	0	0
AAEL002248	11.074	19.3051	13.3106	11.4737	17.4112	15.6227	10.5698	13.3102	13.4034	12.2864	14.7725	11.2958	18.9379	17.4245	17.7684	22.3358	18.8834	17.4791
AAEL002249	15.9711	15.5694	11.8546	15.1928	15.2702	13.4274	13.4081	12.9376	14.6303	15.7605	14.9812	12.7725	7.31292	6.50536	8.11794	8.80113	9.3786	8.16142
AAEL002250	2.65906	3.35048	2.13818	2.35941	2.95265	2.46696	3.79039	2.84327	3.05454	4.23262	3.72364	1.55438	1.45716	1.83768	1.45739	2.77371	2.33034	2.67582
AAEL002253	5.5021	6.12014	4.84509	5.10775	4.72312	5.23747	8.88022	6.92843	9.02997	7.4819	8.33168	3.37578	3.84189	6.01576	5.45026	3.994	4.18773	4.28439
AAEL002254	6.97343	9.55704	6.19059	6.97278	13.7126	6.48513	6.64596	7.07158	7.38168	8.44891	9.28145	5.43912	17.4111	13.9634	14.8539	26.0756	16.6665	16.6956
AAEL002255	0	0.0931654	0.0750321	0.062321	0	0	0	0	0	0	0	0	0.0510529	0	0	0	0.125833	0
AAEL002257	0.438146	0.495272	0.0997186	0.124238	0.346222	0.128176	0.403848	0.410127	0.294642	0.404685	0.181236	0.280329	0.576733	0.187174	0.600515	0.262997	0.334466	0.179113
AAEL002258	23.2992	20.6432	21.3062	24.0852	20.878	19.3962	16.7661	17.3546	16.9968	15.0884	14.4868	26.0478	16.6968	13.526	9.45553	19.2358	13.2235	10.9748
AAEL002260	6.54692	11.9674	9.04755	6.49331	9.65107	10.6389	10.5555	11.5653	14.3278	16.7194	13.1284	5.20193	11.4381	17.7329	14.1518	11.2548	13.4691	13.2463
AAEL002261	137.302	112.32	90.6226	137.015	111.463	109.274	141.291	128.756	92.8637	135.056	132.501	90.7199	58.381	59.6405	54.8374	55.7046	65.7375	54.9052
AAEL002263	68.8489	48.6072	39.5277	57.9709	56.2711	26.2054	43.6407	44.3857	28.4309	42.4418	41.528	56.1048	61.8637	24.4619	22.7507	60.1596	33.7106	23.7504
AAEL002264	0.738013	0.144837	0.419926	0.387542	0.161998	0.319845	0.377922	0.307036	0.551449	0.151482	0.169602	0.582919	0.126989	0	0	0.163938	0.156497	0.167614
AAEL002267	0.0813889	0.0287426	0	0.0769074	0	0.0793527	0.124998	0	0	0.0501024	0	0.115717	0.0630165	0	0	0	0	0
AAEL002269	15.8489	23.8086	17.4069	13.5478	24.2694	21.4033	13.4944	11.9977	13.5276	9.93129	12.7848	11.0154	69.6709	58.4501	44.9537	53.576	30.2519	27.3405
AAEL002270	0	0	0	0	0	0	0	0	0	0	0	0	0	0	0	0	0	0
AAEL002271	40.6643	43.3319	40.794	42.1245	31.4255	45.9883	51.3702	46.2088	52.2734	49.2061	48.8489	29.9421	31.9059	37.5248	36.1885	28.368	34.9907	38.5449
AAEL002272	13.6715	12.2588	15.6039	16.8068	10.6125	16.3696	23.8293	23.1813	24.6857	20.9553	20.5546	15.9049	9.13013	11.6171	15.6183	10.9544	16.6085	20.2589
AAEL002273	16.9362	11.0294	12.0621	11.7067	15.4773	13.4815	13.717	10.7846	13.9461	9.22274	8.81673	16.7895	8.69792	5.29065	10.1505	5.06733	7.69575	11.0684
AAEL002275	0	0	0	0	0	0	0	0	0	0	0	0	0	0	0	0	0	0
AAEL002276	6.21127	7.54241	5.13562	6.51307	7.28571	6.05674	5.44194	5.90503	4.78614	4.42233	3.81384	4.07043	10.0134	5.85588	6.17538	12.5147	5.7418	4.2651
AAEL002279	16.0744	18.2122	17.5675	15.2631	16.6524	18.6851	14.154	16.8817	15.8192	15.7224	15.5589	14.0744	20.6051	22.714	18.9979	19.8891	20.5764	18.9327
AAEL002281	0	0	0	0	0	0.0792304	0.0312	0	0	0	0	0	0.0314506	0	0	0	0	0
AAEL002282	6.44578	3.41548	4.12731	3.99659	2.66996	5.23341	5.16836	4.73342	4.18119	3.66993	5.14456	4.55064	7.66215	6.60603	6.89791	4.36478	5.14289	6.36084
AAEL002284	50.8033	48.3793	43.6847	52.0911	48.5553	39.6562	35.7144	38.1866	36.2093	41.6589	39.3049	49.8935	43.5065	26.6537	33.2377	52.9362	36.9934	30.0397
AAEL002285	4.69012	4.66705	3.76987	4.62045	4.30653	3.34956	3.97059	3.71009	3.03558	3.74225	3.6206	5.40021	3.91292	2.63763	2.86887	4.49018	2.58443	2.83554
AAEL002286	21.4737	21.9277	21.4904	26.7909	20.7338	18.2463	18.5629	20.5533	16.8708	15.859	16.9229	33.8185	21.439	15.2637	13.3833	24.4331	15.3518	16.9363
AAEL002287	2.07727	3.52425	2.49223	2.21463	2.70403	2.75488	3.5994	3.28603	4.00678	3.73828	4.71276	1.75693	5.15245	9.22868	6.24191	4.60366	4.33324	5.29937
AAEL002288	1.3003	2.43648	1.43798	1.41608	1.67531	1.48846	1.89975	2.22266	1.77421	1.28806	1.81241	1.0449	2.07932	1.78777	2.08288	1.58235	1.61842	1.04003
AAEL002290	3.96122	7.3745	4.57365	4.60506	7.02589	5.32879	5.3747	6.11681	7.32402	6.60544	6.96695	3.86415	8.60831	9.72663	7.07617	8.43957	7.50469	7.56499
AAEL002291	0	0.128179	0.0412922	0.171485	0	0.424589	0.167504	0	0	0.223433	0.150095	0.25817	0.393342	0.31	0.284163	1.16067	0.207747	0.593346
AAEL002292	37.658	61.7782	32.2087	29.0051	52.5004	34.8618	35.3336	40.8281	32.0563	40.1766	42.4559	21.6022	51.351	39.7707	48.1803	67.5433	47.6475	37.7565
AAEL002293	198.016	183.086	236.771	249.012	233.58	204.283	155.186	184.819	134.302	151.894	128.207	291.317	301.539	158.141	132.6	356.862	135.828	126.705
AAEL002295	2.35506	6.31707	2.88445	3.20698	6.07196	3.26955	2.42219	3.73644	2.37115	3.02326	4.29302	2.83751	5.71789	3.62337	4.45456	3.91026	2.78054	3.34522
AAEL002296	83.9516	123.561	72.2776	75.3444	100.296	75.8406	73.1286	84.5615	76.9645	82.5056	84.3818	60.1619	116.939	96.5295	87.5108	127.97	92.096	77.7765
AAEL002298	33.673	38.2086	31.228	35.0315	39.1649	31.4849	26.1449	33.7035	28.8368	30.7882	32.5614	36.3718	50.2842	39.1518	34.3904	56.9739	41.1735	33.2227
AAEL002299	16.0273	17.935	17.321	16.9105	14.0844	15.4609	17.1526	14.7103	18.1414	15.6971	13.9001	16.7421	21.763	20.4826	17.889	16.5594	14.4548	14.7563
AAEL002301	9.01559	15.9548	7.39035	7.40368	16.6031	7.89715	9.5659	10.2986	9.67648	10.0679	10.3087	7.16915	11.8909	7.50651	11.8172	9.47015	9.11322	7.20988
AAEL002302	0.13931	0.0492119	0.158534	0.0658385	0.275214	0	0.107007	0	0.15614	0	0.144066	0.198062	0	0.297547	0	0.278511	0.132935	0
AAEL002303	11.6394	7.16355	10.0436	10.3211	9.71887	8.1905	4.97699	6.32127	7.66572	4.80262	5.52633	13.1361	5.44796	4.652	3.85832	3.37593	5.09924	4.41506
AAEL002304	63.238	78.1385	47.7378	75.0133	87.6775	50.6322	57.8947	76.7439	52.3161	74.4137	85.5754	85.2449	212.685	156.139	126.272	184.886	102.329	82.6735
AAEL002306	1.20247	1.73479	3.19933	1.70033	1.36831	3.90226	3.84975	3.32276	5.74138	6.67587	5.73512	2.77295	3.06326	6.34887	7.2982	4.58682	6.82038	9.28103
AAEL002307	1.01034	0.915544	1.17476	0.809659	0.867815	0.942372	1.01226	1.15135	0.886229	0.784436	0.681413	0.468399	0.833335	0.938242	0.392058	0.702567	0.796434	0.718322
AAEL002308	8.66085	6.79776	16.7432	10.0242	5.37157	14.7631	24.465	20.7122	23.4593	18.3069	22.2837	9.74708	22.2771	37.4705	43.9137	11.0358	27.9336	34.4921
AAEL002309	8.16719	9.80931	9.51289	8.31002	11.9586	6.3712	4.13306	5.75628	5.60002	5.79828	8.24727	12.5678	31.4336	22.2668	18.4357	41.108	21.7299	20.0329
AAEL002310	5.95687	6.1866	7.93128	8.83985	8.70838	5.11163	6.22236	6.24516	4.94063	4.84185	5.17459	9.65435	4.84307	3.30799	2.79904	4.52544	3.75161	3.65283
AAEL002311	10.5847	11.817	10.9658	9.48563	12.4281	8.95817	8.13032	8.2255	9.40123	6.45622	8.67422	10.0797	12.4098	8.53111	9.57963	10.3809	6.66996	7.96024
AAEL002312	3.41167	5.7699	5.31072	3.25815	4.36523	5.91238	6.13731	5.16264	7.74674	5.31189	6.36162	3.16663	5.30389	8.09861	7.37172	3.71072	5.97129	6.25094
AAEL002313	0	0	0.0159892	0.0132805	0	0	0	0	0.0629912	0.0173036	0	0	0.0108793	0	0	0	0	0
AAEL002316	2.99502	1.1638	2.55623	2.97246	1.18336	1.02218	1.72541	2.80355	2.51764	2.67416	1.08404	3.8323	1.44942	1.27939	0.29319	1.7963	0.857387	0.918292
AAEL002317	0.32539	0.790106	1.37125	0.794873	0.866375	1.01506	1.31217	1.23194	1.18396	1.88844	1.43098	0.77971	1.68851	2.26259	1.72564	1.19126	1.66731	2.16408
AAEL002318	0	0	0	0	0	0	0	0	0	0	0	0	0	0	0	0	0	0
AAEL002320	0.0393363	0.0277914	0.0447644	0.037181	0	0.0767153	0	0	0.0881771	0.0242222	0	0.0559256	0.0456876	0	0	0	0.0375361	0
AAEL002321	1.36224	2.38974	2.50142	1.72375	2.03479	2.11047	2.43171	1.27571	2.92024	2.12276	2.19631	1.59569	2.73139	5.05139	5.57229	2.88505	4.92294	3.68708
AAEL002322	22.743	11.4792	15.9287	21.105	13.9626	17.2874	20.3506	22.3978	20.9324	18.0162	17.5171	21.9773	6.17575	8.77065	9.43115	7.3412	12.2075	14.0431
AAEL002324	70.7006	48.3618	64.0321	68.4578	62.8112	50.8903	47.9602	54.2368	47.2404	44.115	44.4525	75.9826	55.5943	44.5649	42.7959	62.5182	47.9041	39.1216
AAEL002329	7.61338	7.45892	6.75982	9.20638	6.68247	8.21512	10.2671	11.0248	8.60888	10.1211	10.805	8.3442	7.29724	9.82994	11.5544	6.01344	10.142	11.5487
AAEL002331	17.6554	25.1492	17.779	15.4574	23.4618	16.5968	14.0005	16.2888	16.0869	21.6651	22.1987	15.3045	72.1153	71.3495	47.7466	45.4542	28.1194	27.3908
AAEL002334	461.234	385.585	365.299	486.82	500.178	386.315	354.46	450.56	355.536	370.081	416.228	544.349	558.248	513.416	463.88	554.732	549.444	490.875
AAEL002335	9.6426	13.148	16.5435	10.9972	9.70831	16.61	19.9643	15.6149	22.142	20.4956	20.8852	9.27628	16.9036	21.0031	24.1113	14.463	20.5419	23.1716
AAEL002337	121.828	65.0831	115.183	124.948	98.7276	91.3996	82.9648	80.6252	59.3679	85.7958	59.0638	143.575	73.6469	31.2348	47.7943	88.8602	50.3248	43.7788
AAEL002341	0.197428	0.162732	0.35573	0.18661	0	0.224602	0.0758244	0.492817	0.331919	0.182356	0.136112	0.210517	0.101913	0.105646	0.128845	0	0.0941964	0
AAEL002343	0	0	0	0	0	0	0	0	0	0	0	0	0	0	0	0	0	0
AAEL002345	6.52902	6.90822	9.85358	7.0445	7.09412	12.9139	9.55255	8.35254	12.7887	9.17031	10.1113	5.18273	12.5424	22.0787	18.383	6.71292	15.2937	16.682
AAEL002346	9.81057	23.7552	17.7021	13.0954	19.3002	21.869	25.3179	25.1024	32.2978	35.7582	38.735	11.7743	26.4543	47.4139	44.1784	27.1807	39.4045	41.2367
AAEL002347	0.116979	0	0.199681	0.276422	0	0.342205	0.269561	0	0	0.072032	0	0.166312	0.226443	0	0	0.233865	0	0
AAEL002348	0.0923519	0.0815591	0.262739	0.0872916	0.0912227	0.225136	0.106406	0.345791	0.155263	0.113735	0.0955046	0.0656497	0.0178772	0	0.0904055	0.184631	0.0440627	0
AAEL002349	31.1255	45.7775	34.8879	30.6991	46.9884	37.9578	33.925	35.6998	34.7939	47.6856	45.682	33.5535	70.7842	76.7713	63.0332	73.3766	58.1108	55.7425
AAEL002350	74.1048	52.252	73.4835	71.1995	69.5292	68.4479	51.8151	58.3856	53.2532	50.869	55.3023	103.689	129.294	107.015	96.0861	84.2391	79.576	76.7359
AAEL002351	21.6563	35.2491	29.6332	25.634	33.4105	31.5319	18.3991	22.9454	29.1383	24.4582	30.2358	23.5939	29.0055	25.5607	24.3375	27.4926	26.9986	24.7226
AAEL002353	0.0405146	0.0286239	0.0979739	0.028721	0.0800386	0.0790133	0.0778004	0.0379245	0.0794662	0.0436585	0.0418977	0.0504008	0.0548988	0.129801	0.099152	0.060748	0.0676559	0.207034
AAEL002354	0	0	0	0	0	0	0	0	0	0	0	0	0	0	0	0	0	0
AAEL002355	0.11564	0.142976	0.0986983	0.163956	0	0.112763	0	0	0.259222	0.106812	0.358764	0.287716	0.134312	0.0617479	0.226406	0.115595	0.110348	0
AAEL002356	0	0	0	0	0	0	0	0	0	0	0	0	0	0	0	0	0	0
AAEL002357	0	0.0360655	0.00760928	0.0126417	0.0264246	0	0	0.0250412	0.0149908	0.00823494	0	0.0380346	0.0155346	0	0.0261878	0.0197623	0.0255272	0.0273408
AAEL002358	6.03699	6.41735	7.14649	6.17458	5.12988	8.87436	8.63736	8.67764	10.8144	7.17051	7.89581	4.92099	8.75587	13.0833	13.5472	7.41619	12.9902	12.457
AAEL002360	0	0	0	0	0	0.110376	0	0	0	0	0	0	0	0	0	0	0	0
AAEL002361	0.208515	0.0982115	0.118644	0.164241	0.27462	0.338878	0.106776	0	0.0779018	0.0427991	0.0718776	0.592903	0.269091	0	0.27216	0.138955	0.33162	0.142071
AAEL002362	59.2721	42.3076	54.6772	65.1251	46.207	43.6916	45.2396	43.2607	36.1117	43.9018	39.7304	75.1877	29.9662	21.7683	25.931	33.2394	29.4898	27.4566
AAEL002366	0	0	0	0	0	0	0	0	0	0	0	0	0	0	0	0	0	0
AAEL002367	2.39443	0.761259	1.8529	2.19534	1.13528	2.75514	2.05992	1.70343	2.30799	1.65135	1.43618	3.77871	2.44732	3.11965	3.09404	2.01053	2.97031	3.71969
AAEL002369	0.590262	0.37455	1.18172	0.67157	0.280726	1.04457	1.89753	1.37108	1.53142	1.19136	1.54864	0.777031	0.744813	1.55255	1.73347	0.59003	1.02219	1.47464
AAEL002370	5.50448	8.30999	7.60413	7.29955	6.60036	8.3317	8.68761	9.94626	9.94484	8.80258	10.5069	5.29513	7.5807	10.3238	7.93527	4.3252	6.8989	7.10909
AAEL002371	35.1956	18.8436	31.7602	36.9057	21.9996	24.5331	25.7669	27.2828	19.2612	27.683	21.4684	41.4383	23.4197	16.4436	19.1111	21.164	17.7104	18.547
AAEL002372	7618.9	7242.65	5406.22	5981.99	7863.55	5462.34	4738.19	5756.18	4954.17	5204.2	5759.62	7414.38	7558.41	5033.17	4997.78	8168.45	5852.09	5154.49
AAEL002373	1.03459	0.870175	1.28949	0.931336	1.07061	1.15297	0.30274	0.645632	0.717836	0.849428	0.407585	0.700433	1.52589	0.947033	1.06102	0.590962	0.940232	0.503511
AAEL002374	15.8832	6.19592	11.4363	12.6563	8.06929	13.9604	15.2622	13.7408	13.8727	11.1909	10.3686	16.5971	7.50718	10.1429	10.9636	6.76008	11.2872	12.1644
AAEL002375	50.9079	33.0001	41.5323	46.2075	37.6885	35.0826	48.74	37.8509	39.3945	43.6696	36.1337	55.7939	36.6487	34.6571	32.885	33.1652	26.3173	28.6106
AAEL002377	500.599	487.893	370.4	471.584	447.137	337.892	358.107	412.067	336.001	422.392	381.885	450.572	270.256	172.358	182.273	355.479	239.759	212.584
AAEL002378	0	0	0	0	0	0	0	0	0	0	0	0	0	0	0	0	0	0
AAEL002380	0.0416808	0.0883434	0.0711486	0.039397	0	0.0812876	0	0.0780322	0	0.0256658	0	0.0296294	0.209779	0.40061	0.244814	0.166657	0.0397733	0.0851973
AAEL002383	0	0	0	0	0	0	0	0	0	0	0	0	0	0	0	0	0	0
AAEL002384	14.9086	7.44578	12.7829	11.978	8.42957	14.2369	11.965	11.6456	12.8492	9.9717	11.7493	13.2293	7.88167	7.57638	7.14624	5.9611	6.81883	7.88117
AAEL002385	23.1377	16.5639	21.5829	21.0474	19.3153	21.4639	22.1764	21.7543	19.2776	19.2594	20.5925	21.0328	14.6853	17.2201	18.4407	16.9882	19.5876	18.9387
AAEL002386	59.7545	78.7857	59.2774	60.1614	71.7243	66.1441	60.3964	56.3973	59.0291	67.1447	67.633	43.7371	66.8019	49.6427	57.9304	103.808	77.7043	71.9367
AAEL002387	0	0	0	0	0	0	0	0	0	0	0	0	0	0	0	0	0	0
AAEL002388	24.4363	41.1674	28.6276	22.6052	40.5721	28.0083	23.3321	27.3414	28.4488	31.8442	35.4629	18.6239	63.9162	58.9285	62.9532	68.9596	57.7398	49.0964
AAEL002389	0	0	0	0	0	0	0	0	0	0	0	0	0	0	0	0	0	0
AAEL002390	0.0164269	0.0174086	0.032317	0.0232905	0	0.0800947	0	0	0.0184116	0.0101149	0.0293669	0.0233549	0.0934594	0.0909797	0.128652	0.0328418	0.0156751	0.0335782
AAEL002391	0.299289	0.148064	0.306646	0.311297	0	0.350347	0.229974	0.112096	0.134222	0.0737354	0.123842	0.212831	0.162274	0.127889	0.117229	0	0.171414	0.122391
AAEL002392	0.141856	0.14086	0.54567	0.303146	0.127383	0.503375	0.752823	0.310078	0.464584	1.59214	0.71996	0.564638	0.664605	1.06227	0.949694	0.567203	0.837198	1.3305
AAEL002394	0.03007	0.0744869	0.0171097	0.0284224	0	0.117538	0.0925715	0	0.101314	0.0185163	0	0	0.0116417	0.257528	0.118059	0	0.0286939	0
AAEL002395	0.0499109	0.123418	0.170395	0.165116	0.197203	0.194677	0.0766752	0.28032	0.167822	0.184402	0.258074	0.283839	0.251201	0.319808	0.195436	0.199565	0.190507	0.40808
AAEL002397	3.6223	1.88175	3.87967	3.97768	1.99948	4.15551	3.15062	3.49045	2.627	1.93529	2.58912	5.03633	2.72228	3.58393	3.54596	2.23642	3.50736	3.70207
AAEL002399	109.497	156.973	105.583	109.942	141.7	109.83	112.638	129.686	110.137	131.376	129.335	99.2284	166.03	132.724	143.09	185.278	138.983	135.721
AAEL002401	484.672	465.853	446.314	485.824	481.213	380.962	364.714	403.113	356.11	395.501	352.497	492.836	325.817	210.155	233.69	414.706	285.874	250.695
AAEL002402	1.81887	2.11909	1.61211	1.7936	1.83119	1.92711	2.06881	3.01228	2.25424	4.13542	5.80567	1.49189	17.4962	29.7715	19.9626	11.0838	14.2689	16.3729
AAEL002404	6.57963	1.87041	5.09843	4.47167	3.59002	5.19375	6.5943	4.51645	5.19715	4.37956	4.05014	6.21383	2.98372	2.6765	4.66172	2.19231	3.40829	5.50747
AAEL002406	25.8238	29.0744	27.3762	25.1589	31.3507	25.7441	19.725	21.2019	22.3949	20.9208	22.6026	26.9718	54.2338	34.5881	44.4864	52.6368	42.1254	35.2391
AAEL002407	37.5519	36.7588	43.3684	35.648	33.512	49.2842	48.9427	46.3316	54.8505	40.2083	45.4423	30.3284	29.9493	46.6294	46.997	23.4607	43.0177	41.8937
AAEL002408	0.283571	0.260449	1.41989	0.576272	0.784292	1.21667	1.3069	0.955592	2.19302	1.34453	1.20233	1.29012	0.768499	3.24033	2.99803	0.566919	2.35416	2.95612
AAEL002410	0.00993501	0.0105287	0	0.00469532	0	0	0.00763129	0	0	0	0	0	0.00769275	0	0	0	0	0
AAEL002411	201.028	227.155	182.287	205.048	218.631	171.107	174.732	185.019	161.169	180.991	176.07	194.49	205.208	161.837	166.377	260.119	184.317	167.541
AAEL002412	5.41784	4.08551	6.84014	7.36249	4.57679	8.46711	9.64025	10.4503	10.734	5.94217	8.30044	6.73015	10.0922	25.6176	25.2147	7.18448	18.8518	23.6774
AAEL002413	0	0	0	0	0	0	0	0	0	0	0	0	0	0	0	0	0	0
AAEL002415	1.21717	0.56858	1.1454	1.95674	0.731297	1.26834	2.25856	1.31113	1.2964	1.48532	0.954647	1.78125	1.08693	1.3412	1.6104	1.23173	1.05387	1.71472
AAEL002416	48.7058	31.3138	42.6145	44.425	39.9733	44.5592	39.0362	45.7031	38.0133	38.4481	37.9213	50.609	29.7594	33.9757	35.2066	26.5724	40.3216	37.2832
AAEL002417	0	0	0	0.0279333	0	0	0	0	0	0	0	0	0	0	0	0	0	0
AAEL002418	282.71	207.949	245.433	265.111	244.927	179.51	188.478	221.996	148.695	188.833	163.421	325.99	165.906	88.2676	86.4276	229.084	127.268	109.911
AAEL002419	2.48501	2.42696	2.95268	2.62518	2.67121	2.95771	2.97546	2.80505	3.48153	2.52032	2.56984	2.8316	2.03734	2.73187	2.86192	1.60731	2.37128	2.31563
AAEL002422	0	0	0.0233136	0.00967527	0	0	0	0	0	0	0	0	0	0.0218775	0	0	0	0
AAEL002423	0.381716	0.0674214	0.0542988	0.0451001	0.188525	0.0930549	0	0	0.213916	0	0.0986868	0.135674	0.184728	0	0.186836	0.190783	0	0
AAEL002425	0.182674	0	0	0.172665	0	0.17813	0	0.341992	0.204743	0.112486	0	0.129857	0.141446	0	0	0	0	0
AAEL002426	10.624	11.992	13.2532	11.008	11.5649	15.4338	14.8459	14.5547	14.65	13.1792	13.6132	11.4494	11.8717	13.595	16.1914	10.465	17.6746	16.6509
AAEL002427	1.20698	0.536401	1.06338	1.01204	0.923011	1.29085	1.07664	1.45783	1.26552	0.791173	0.805279	1.1071	0.678319	0.997913	1.21966	0.311356	0.928824	0.716259
AAEL002428	0.948026	0.764998	1.5071	1.24737	1.12628	1.17913	1.77949	0.934423	1.03787	1.53994	1.29058	1.95637	1.06894	2.26903	1.99849	0.794353	1.65042	1.97101
AAEL002430	5.31018	2.74555	4.3674	5.01922	4.29157	4.00123	5.63625	4.33806	4.86958	4.13191	3.59441	7.37806	3.25199	2.52613	4.34764	2.7023	4.60651	5.03241
AAEL002432	0	0.0233297	0.0375779	0.0312119	0	0.0321997	0.0760929	0.0618202	0.0370105	0	0.0341485	0.0234736	0.0127843	0.0352644	0.0646506	0	0.06302	0
AAEL002433	3.32703	1.06335	2.43394	3.29448	2.66038	2.16283	1.88625	1.33471	1.42056	1.46335	1.22879	3.5476	1.80943	1.60732	1.24073	1.42531	0.755896	1.61919
AAEL002435	39.0177	38.2532	41.3597	38.0915	34.2197	45.4277	44.9159	42.0685	42.523	37.0919	40.4877	32.3067	68.9527	66.8643	56.3836	50.1609	48.2184	49.0692
AAEL002436	8.27682	8.86819	7.83902	6.30036	7.18503	8.29134	7.75122	8.32054	8.84188	8.2081	8.09964	6.31775	5.59154	6.64247	7.39644	5.88408	7.36584	6.92476
AAEL002437	13.7242	17.1636	13.8361	13.1463	14.0113	15.9874	17.7407	17.8906	20.0536	15.4414	15.931	8.38102	17.7855	26.7308	24.3001	16.1126	18.0401	17.227
AAEL002438	0	0	0	0	0	0.126207	0.0994156	0	0	0	0	0	0	0	0	0	0	0
AAEL002439	0	0	0	0	0	0	0	0	0	0	0	0	0	0	0	0	0	0
AAEL002440	0	0	0	0	0	0	0	0	0	0	0	0	0	0	0	0	0	0
AAEL002442	2.6374	1.29232	1.59749	3.01559	1.00845	1.32737	1.82979	0.955659	1.52569	1.62403	1.23174	2.96345	3.26086	1.18114	0.999412	1.3607	1.05539	0.869508
AAEL002446	7.68858	6.64592	7.78023	6.36109	4.90661	7.99668	8.83504	7.94954	10.8953	7.80025	8.73134	4.94896	3.19482	3.30284	4.49039	2.72297	5.72724	5.75298
AAEL002447	0	0	0	0	0	0	0	0	0	0	0	0	0	0	0	0	0	0
AAEL002449	0	0	0	0.0675198	0	0	0	0	0	0	0	0	0	0	0	0	0	0
AAEL002450	3.18131	3.22047	2.29646	2.17671	3.18932	1.89834	2.40716	2.93348	2.07553	2.28058	1.71861	2.16022	1.85668	1.47053	2.23112	2.4681	1.76706	1.94111
AAEL002451	2.90641	3.81346	7.55993	5.1655	3.45835	7.32051	11.7571	9.13869	13.4578	10.5308	11.5003	4.92186	11.5955	25.3341	27.2871	7.60528	17.2829	22.0888
AAEL002453	8.10932	7.71374	8.50657	7.70781	7.60743	9.58627	7.72528	6.70033	10.1045	7.61576	7.9645	7.31045	8.24351	8.99886	8.86974	8.42312	8.99187	8.33419
AAEL002454	3.11585	2.2296	3.40944	3.73804	2.68317	3.58367	3.12977	2.54272	2.50728	2.16463	0.660968	4.88425	2.44356	0.93853	1.5642	2.23614	1.52475	2.12298
AAEL002455	1.83351	4.81364	5.93622	4.40962	3.94595	6.40349	9.03102	9.24468	12.6245	16.4683	13.3955	5.06738	4.5277	9.17588	9.46725	5.0541	9.01069	10.5428
AAEL002456	0.231887	0.133112	0.37109	0.328772	0.114526	0.197853	0.712471	0.325594	0.497888	0.392671	0.254791	0.113328	0.11222	0.139297	0.39725	0.231796	0.0414883	0.14812
AAEL002458	12.3356	9.8046	16.4506	13.7548	12.5656	11.089	9.47525	10.1036	9.72132	8.54539	7.5743	19.3191	11.1932	7.2043	5.66045	10.0187	11.4032	5.90965
AAEL002462	4.47921	6.07398	4.4944	4.11997	5.04292	4.17991	4.32847	3.51658	4.91238	4.65626	4.4827	2.97869	5.3143	6.27511	3.96047	4.81446	4.13634	4.33172
AAEL002463	1.60673	1.74559	2.27694	1.89121	1.64698	2.3797	3.24842	3.23505	3.66965	3.29482	3.66803	1.85333	2.58797	4.30589	4.71862	2.03035	4.643	5.48405
AAEL002464	779.667	708.851	813.389	843.357	872.124	644.704	471.664	570.735	481.277	482.881	534.469	977.35	792.413	463.601	496.527	943.971	551.427	485.65
AAEL002465	6.59733	12.0752	8.9976	6.84644	7.71932	10.0389	10.3099	9.21932	12.2721	11.4149	12.1088	4.94116	13.9883	18.0672	13.9619	9.93237	13.8821	13.3761
AAEL002467	0	0.0409067	0	0	0	0	0	0	0	0	0	0	0	0	0	0	0	0
AAEL002469	5.00391	4.85438	7.58188	5.2573	3.72686	8.37141	10.2511	9.20458	11.7781	7.74026	8.63728	5.00282	5.09091	8.08704	11.2783	4.43114	8.63947	10.4004
AAEL002472	0	0	0	0	0	0	0.0414912	0	0	0	0	0	0	0	0	0	0.0515455	0
AAEL002474	0.0733374	0.0751852	0.276508	0.0476575	0.0449603	0.111028	0.239924	0.120138	0.262157	0.267635	0.23546	0.123816	0.290748	0.510659	0.401161	0.182746	0.122467	0.262342
AAEL002476	0	0	0	0	0	0	0	0	0	0	0	0	0	0	0	0	0	0
AAEL002481	0	0	0	0	0	0	0	0	0	0	0	0	0	0	0	0	0	0
AAEL002483	40.395	65.3971	39.6239	35.6483	65.3357	44.9905	43.4911	48.9233	59.3834	59.4443	71.9166	30.8588	49.1778	51.266	52.0065	49.7562	65.1725	58.5027
AAEL002485	0.279231	0.207143	0.587861	0.303521	0.110327	0.490111	0.343173	0.0522759	0.344262	0.189136	0.202134	0.45654	0.42161	0.1491	0.218677	0.223297	0.0799356	0.171228
AAEL002486	28.8131	20.0103	22.9748	28.581	19.2873	22.4217	27.6131	28.2632	27.3267	25.8491	25.2753	24.891	14.6144	11.6452	14.7114	14.3575	16.1726	20.957
AAEL002487	4.30037	7.78906	6.00268	7.10188	9.76833	10.7269	8.27657	9.40777	13.1419	13.5278	17.9219	6.78948	9.44692	15.9103	16.2398	6.89076	15.0618	16
AAEL002488	85.331	135.195	87.0709	74.0229	118.907	97.2956	88.4881	102.075	108.846	108.231	110.79	62.9796	110.382	113.088	113.728	95.8002	104.844	96.7978
AAEL002490	0	0	0	0	0	0	0	0	0	0	0	0	0	0	0	0	0	0
AAEL002493	7.03422	8.82241	6.20563	7.10628	8.15938	6.29286	8.42691	6.40329	6.58208	7.7887	7.34109	6.10138	3.69772	3.58374	3.79044	5.41873	4.74172	4.48496
AAEL002499	0.143902	0.158856	0.184229	0.153019	0.142143	0.122782	0.221068	0.168378	0.0806434	0.443053	0.465045	0.153442	0.466589	0.729968	0.457825	0.107884	0.411949	0.551515
AAEL002501	399.485	507.477	308.22	330.378	421.447	302.547	379.468	399.276	316.467	438.079	386.299	253.454	496.438	339.219	382.796	560.793	420.662	365.759
AAEL002502	5.25572	8.44634	6.01947	6.95057	6.95165	8.95218	8.05673	7.98133	9.75878	11.4452	12.1532	4.85854	9.63241	11.4905	11.6589	11.0033	12.5272	11.1579
AAEL002503	54.5761	39.5364	56.9316	63.828	41.7989	50.1332	32.504	44.4235	32.3578	31.9017	28.6286	70.7048	64.3067	42.2345	31.7458	58.5079	37.5493	46.0774
AAEL002504	307.525	346.934	292.155	291.914	325.216	218.577	210.908	277.584	209.268	212.113	227.16	361.539	312.096	165.008	186.686	360.8	239.382	192.354
AAEL002506	0	0	0	0	0	0	0.0434167	0	0	0	0	0	0	0.0301815	0	0	0	0
AAEL002508	200.55	252.051	184.72	185.35	233.493	196.34	169.627	198.373	178.211	191.579	192.142	179.877	174.562	134.228	147.168	224.494	180.581	162.818
AAEL002510	208.599	290.427	155.781	209.773	298.586	165.406	180.802	217.494	188.836	270.571	303.014	237.908	408.629	285.719	251.093	388.659	217.565	184.357
AAEL002512	46.7725	41.2697	42.818	43.7185	46.6114	34.7641	33.9311	42.8094	31.1044	30.0812	32.6761	60.8087	63.7407	41.2919	41.1064	92.677	39.7721	39.3043
AAEL002514	4.21203	4.91144	4.45392	3.41753	3.75553	5.05227	4.0084	4.32656	6.22489	3.37404	4.12454	3.44464	4.66121	4.45835	3.28402	3.57695	5.26418	4.26669
AAEL002518	0	0.0171868	0.0415272	0	0	0.0424617	0.0186856	0	0.0545341	0.0599221	0	0.0518817	0.0188361	0.0519612	0.0952626	0.0522728	0	0
AAEL002520	0.625178	0.736156	0.65216	0.393946	0.411687	0	0.160067	0.195066	0.467136	0.769933	0.323257	0.370345	0.121015	0.11127	0	0	0.397709	1.06491
AAEL002523	368.518	309.069	344.301	388.643	403.696	271.568	256.017	332.887	237.928	255.173	240.815	509.653	275.265	139.835	148.088	316.81	167.78	159.169
AAEL002524	0	0	0	0	0	0	0.181889	0	0	0.291625	0	0	0	0	0	0	0	0
AAEL002525	13.631	16.4202	14.5084	15.8649	17.7162	17.4601	13.7766	13.8228	17.1539	19.6586	23.061	16.6809	20.2064	24.8681	22.6491	12.6096	13.3494	13.6256
AAEL002526	696.784	687.787	632.602	683.122	763.459	517.818	483.344	532.709	462.729	464.216	441.548	703.048	391.096	230.775	265.027	504.433	303.743	239.677
AAEL002527	261.767	346.617	317.68	339.567	405.178	283.513	209.751	250.168	208.49	291.545	305.261	410.208	926.399	579.595	426.873	650.652	268.79	226.167
AAEL002529	26.1074	23.6762	22.7452	24.3533	21.1379	21.034	18.2784	20.5122	21.2985	21.2416	19.1203	30.4852	15.2442	11.7008	14.9153	22.4178	15.5193	11.0228
AAEL002531	6.37846	9.11023	5.71282	5.22883	9.25626	7.14122	5.38333	6.85522	7.45796	6.66734	9.93503	4.81412	16.0819	19.8887	17.1904	7.95026	8.94197	7.48469
AAEL002534	1523.69	1744.58	1111.74	1170.18	1721.78	1173.73	1115.17	1281.64	1138.51	1327.93	1373.34	1082.19	1444.76	1098.28	1079.61	1729.26	1239.8	1016.12
AAEL002537	0	0	0	0	0	0	0	0	0	0	0	0	0	0	0	0	0	0
AAEL002538	0	0	0.0157415	0	0	0	0	0	0	0.0170355	0	0	0	0	0	0	0	0
AAEL002539	29.8317	57.8881	43.8586	30.3291	44.1104	51.2193	61.8153	58.6315	79.7557	71.7694	93.6328	23.9457	55.2866	95.2768	92.315	45.4679	85.959	94.397
AAEL002541	0.0549072	0.0387924	0	0	0	0.0535412	0	0	0	0	0	0.0390316	0.0212575	0	0	0	0	0
AAEL002542	183.493	191.449	157.085	162.438	204.069	138.928	124.145	156.88	119.912	125.646	150.97	181.516	403.898	266.406	241.794	339.974	181.969	160.692
AAEL002543	14.6639	21.802	12.1599	12.2902	14.9859	11.0363	21.2666	19.468	18.7737	20.3032	22.5291	8.80021	34.0087	36.625	36.3299	43.3856	42.4745	40.692
AAEL002544	71.0225	42.62	45.2681	68.0273	47.8797	38.5323	44.98	56.0263	36.3763	46.78	40.1016	73.1842	33.9376	22.837	23.3127	43.5985	29.2512	23.9083
AAEL002546	0	0.018687	0	0	0	0	0	0	0.0592906	0	0	0	0	0	0	0	0	0
AAEL002547	0	0	0	0	0	0	0	0	0	0	0	0	0	0	0	0	0	0
AAEL002548	2.55874	3.22047	2.88291	2.13825	2.77853	3.60217	3.87879	3.23585	4.23533	5.00853	5.67771	1.72255	2.80131	5.1032	4.14705	2.20202	4.22032	5.47264
AAEL002549	12.3863	8.78845	15.722	16.811	10.1435	15.6913	17.9713	22.198	16.9678	14.2765	12.7545	18.7765	9.95971	12.9451	14.5089	11.7465	12.3246	16.987
AAEL002550	1.41871	0.393772	2.20319	1.77828	1.50582	1.582	2.64615	1.58096	0.832913	1.37337	0.874757	2.9535	1.86632	2.05673	2.05127	1.48739	1.45048	1.72613
AAEL002551	27.1828	28.2236	41.5984	31.0908	26.1464	53.5501	53.1076	42.0949	52.8176	56.4297	54.5463	30.3668	37.047	64.0099	63.8765	30.0869	58.0763	62.0528
AAEL002554	0.0518285	0.00915431	0.0294902	0	0	0.0759021	0.0199053	0	0	0.0478717	0	0.0184215	0.0100328	0	0.0507362	0	0.123641	0
AAEL002555	0	0.0249078	0.0200552	0	0	0.0343953	0	0.0660914	0	0	0	0	0.013641	0	0.138291	0	0	0
AAEL002556	3.4226	6.97153	4.35035	3.63945	5.94359	4.44097	4.53711	5.11573	6.21818	5.5238	5.88005	3.04126	3.9111	4.48045	4.43127	4.41452	4.13514	4.11858
AAEL002557	12.2002	8.88632	13.1833	12.6879	8.3042	14.5083	25.0427	18.0052	19.4964	21.5093	18.5829	15.1945	8.35546	12.6851	16.175	9.42966	9.69297	12.1051
AAEL002559	0.127267	0.202309	0.229313	0.140343	0.251423	0.310252	0.325856	0.238262	0.404154	0.117551	0.153547	0.135705	0.32848	0.203869	0.373755	0.29684	0.303607	0.303496
AAEL002560	1.53672	0.796174	1.24357	1.01676	1.01195	0.998986	0.944303	1.21471	0.688937	0.567747	0.706291	1.23805	1.85095	1.67759	0.936022	1.36544	0.945001	0.837623
AAEL002562	60.5535	81.7153	62.14	54.7677	75.6083	62.2684	63.3394	66.5331	69.8616	67.3878	69.3751	49.4001	63.6684	64.2396	62.9854	69.662	63.1931	57.0289
AAEL002563	28.0916	39.4753	21.312	23.0433	32.434	26.0251	27.2495	26.1798	27.8791	32.5893	34.2976	17.1543	23.7159	18.8105	23.6634	32.2452	25.0741	22.4285
AAEL002564	0	0	0	0	0	0	0	0	0	0	0	0	0	0	0	0	0	0
AAEL002565	0	0.00127266	0	0	0	0	0.00554125	0	0.00404217	0.0111077	0	0	0	0	0.0141275	0.00721184	0	0
AAEL002566	0	0.0964382	0.0517786	0.0215034	0.0898873	0.044368	0	0.0851822	0.101994	0	0	0.097033	0.0352309	0	0	0.0909641	0	0
AAEL002567	0	0.0245131	0	0	0	0.0338341	0	0	0	0.0387454	0	0	0	0	0	0	0.0331094	0
AAEL002569	11.1357	22.4943	14.7655	11.4614	15.9912	14.4374	10.8483	12.7197	18.2364	9.85742	13.7007	8.84557	9.24647	9.46157	8.18395	8.61394	9.57117	8.19625
AAEL002571	0.462161	1.13732	0.838997	0.856554	0.606869	1.13829	1.46721	1.14521	1.5321	1.40784	1.55661	0.793609	1.41818	3.48465	2.1952	1.6581	3.22591	3.06098
AAEL002572	0	0.022938	0.073894	0	0	0	0	0	0	0.0399842	0	0	0	0.0693446	0	0	0	0
AAEL002574	0	0	0	0	0	0	0	0	0	0	0	0	0	0	0	0	0	0
AAEL002575	0	0	0	0	0	0	0	0	0	0	0	0.0258319	0.0140575	0	0	0	0	0
AAEL002577	0	0	0.044126	0	0	0.0252071	0	0	0	0.0477534	0	0.055128	0	0.0276062	0	0	0	0
AAEL002578	52.704	49.3417	53.1843	50.4302	59.8405	48.0669	41.294	45.6097	38.774	36.804	39.9746	53.3985	38.9226	27.9252	30.5267	37.5031	24.1774	27.3072
AAEL002579	0	0	0	0.031388	0	0	0	0	0.0372211	0.020445	0	0	0	0	0	0	0.0633851	0
AAEL002580	63.1147	33.3543	54.7568	58.0849	47.9766	63.2804	57.3037	58.9854	54.5512	50.5917	59.7463	89.2307	69.8461	84.1541	89.6353	37.2025	66.0919	71.8167
AAEL002581	16.522	9.71607	18.5004	10.6539	7.80313	19.4928	23.4393	16.4126	21.5144	12.8284	13.8481	10.5807	7.57141	10.1082	16.551	5.9706	14.5248	17.6735
AAEL002583	1.11436	1.11362	1.00116	1.04637	0.955901	1.12953	1.37405	1.53722	1.85704	1.91411	1.74376	0.708774	1.11263	2.1609	2.09563	0.967351	2.1687	2.12794
AAEL002585	0.0792149	0.195881	0.180292	0.299498	0	0.38622	0.18254	0.296602	0	0.0487782	0.163838	0.112622	0.122673	0.169192	0	0	0.302359	0.161919
AAEL002586	0	0	0	0	0	0	0	0	0	0	0	0	0	0	0	0	0	0
AAEL002587	0.36775	0	0	0.1738	0	0	0	0	0	0	0	0.392131	0	0	0	0	0	0
AAEL002588	0.0896201	0	0	0.169419	0.177049	0	0	0	0.100447	0	0	0	0.138787	0.0957081	0	0.716679	0.427593	0.183187
AAEL002590	10.4725	5.91084	10.2198	12.3318	9.01526	10.8395	9.93158	8.65288	10.0327	8.39404	7.92585	16.1367	10.1701	10.5591	13.5163	11.3456	14.8502	13.1546
AAEL002591	0	0	0.117496	0	0	0.20136	0	0	0	0	0	0	0	0	0	0	0	0
AAEL002592	54.5665	39.4718	34.1604	49.7302	38.5914	25.652	41.7137	50.4685	29.3387	38.2516	28.0126	48.3248	33.2262	15.9939	20.9077	44.7816	27.0909	24.2239
AAEL002593	106.227	133.081	93.3664	98.686	132.104	104.606	94.815	96.2016	112.975	95.4578	103.792	83.5376	84.1148	76.5507	84.6637	69.3099	75.5235	70.3597
AAEL002595	14.6043	20.7705	12.8857	12.1906	18.4294	13.8645	13.3428	10.4788	13.917	12.8342	13.1734	10.8847	14.2224	11.6114	13.7297	17.3639	10.0662	11.8355
AAEL002597	81.6392	93.4149	70.7968	74.4861	81.0866	72.8851	63.1048	67.7948	78.2859	72.53	84.4928	68.0657	240.681	224.947	193.647	180.862	157.036	157.654
AAEL002598	0.146919	0.0518998	0.0835964	0.173586	0.145123	0	0.0564259	0	0.0823343	0.0904685	0.151935	0.0522198	0.0284401	0.0784498	0	0.146861	0.210293	0
AAEL002599	0	0.0448015	0	0	0	0.0618349	0	0	0	0	0	0	0.0491008	0.0677203	0.124152	0.126775	0	0
AAEL002600	22.3917	27.8378	22.159	20.5221	26.5383	32.5049	20.8992	18.2673	27.1838	26.6053	29.565	23.6438	28.7697	26.0467	31.0024	22.7244	31.9233	30.6373
AAEL002601	13.8701	5.75177	16.2416	16.5111	15.011	14.3091	16.5213	14.6768	13.0762	13.1206	12.1817	36.5653	17.7127	21.752	23.5348	8.27858	11.5857	14.2166
AAEL002602	0.315075	0.278254	0.224096	0.335038	0.622446	0.384045	0	0.147466	0.0882849	0.339525	0	0.223976	0.121982	0.252359	0.308435	0.472426	0.300656	0
AAEL002605	0	0.0891858	0	0	0	0	0	0	0	0	0	0	0	0	0	0	0	0
AAEL002606	0	0	0	0.0592487	0	0	0	0	0	0	0	0	0	0	0	0	0	0
AAEL002607	5.4002	3.14662	4.37146	5.60421	3.8494	5.21156	5.64471	5.41974	6.48938	4.9365	5.58455	7.36102	2.50069	3.6629	2.50695	4.94493	5.20618	5.23359
AAEL002610	0	0	0	0	0	0.0683417	0.0538341	0	0	0	0	0	0	0	0	0	0	0
AAEL002612	0	0	0	0	0	0	0	0	0	0	0	0	0	0	0	0	0	0
AAEL002613	0	0.0533474	0	0.0356856	0	0	0	0	0	0.046496	0	0	0.0292334	0	0	0	0.0720529	0
AAEL002614	4.79105	5.17903	6.60151	5.07264	5.09093	4.99934	5.17633	5.67192	5.65947	4.58362	4.9151	6.56276	5.0728	4.63551	4.61046	5.53443	6.78411	5.20065
AAEL002615	0	0	0	0	0	0	0	0	0	0	0	0	0	0	0	0	0	0
AAEL002617	0.355295	0.125509	0	0.0839568	0.350951	0	0	0	0.199109	0.10939	0	0.126283	0	0	0	0	0	0
AAEL002618	0	0.0964392	0	0	0	0	0	0	0.305984	0	0	0	0	0	0	0	0	0
AAEL002619	0.0924844	0	0	0.0437084	0	0	0	0	0	0	0	0	0.0358056	0	0	0	0	0
AAEL002622	0	0	0	0	0	0	0	0	0	0	0	0	0	0	0	0	0	0
AAEL002623	0	0	0	0	0	0.0921122	0	0	0	0.0581671	0	0.0671499	0.0365714	0	0	0.18885	0	0.193085
AAEL002624	0.202804	0.143282	0.576973	0.287537	0	0.329597	0.311556	0.379677	0.454609	0.291388	0.139818	0.384443	0.0261721	0	0.264706	0.135149	0.0645075	0
AAEL002625	0	0	0	0	0	0	0	0	0	0	0	0	0	0	0	0	0.0874806	0
AAEL002626	0	0	0	0	0	0	0	0	0.226977	0	0	0	0	0	0	0	0	0
AAEL002627	0.0857465	0.0302903	0.0487894	0.0405241	0	0	0	0.0802646	0	0.0264001	0.0443369	0	0.0829927	0.0915714	0	0.0857127	0.163645	0.0876347
AAEL002629	36.949	53.526	36.1827	31.5145	43.2328	42.7563	35.9335	45.423	42.2127	36.2276	37.9644	33.1422	40.459	30.568	43.0008	40.4218	46.1532	46.6766
AAEL002630	0	0	0	0	0	0	0	0	0	0	0	0	0.0265571	0.0732557	0	0	0	0
AAEL002631	0	0	0.0623048	0	0	0	0	0	0	0	0	0.0778393	0.0423931	0.116938	0	0	0.208976	0
AAEL002632	0.128067	0.00904806	0.189462	0.108945	0.101201	0.0749288	0.157394	0.143856	0.114832	0.0630882	0.0264879	0.127454	0.138829	0.109414	0.351032	0.102414	0.146648	0.052355
AAEL002633	0	0.0170681	0.0549842	0	0	0	0	0.0904557	0	0	0	0	0.0374121	0.0516485	0	0	0	0
AAEL002636	5.0164	5.59549	5.47973	4.16671	5.09298	5.75677	4.95104	2.53846	5.62675	5.17425	5.73886	4.10088	4.81785	5.40339	3.57407	4.59633	4.85028	5.6851
AAEL002638	0	0	0	0	0	0	0	0	0	0.0646591	0	0	0.0203266	0	0	0	0	0
AAEL002639	1175.31	1183.43	1149.77	1124.39	1351.18	899.477	638.066	891.804	725.057	714.123	835.626	1595.3	1642.96	810.805	763.954	1693.63	980.943	900.966
AAEL002641	0.12729	0.00899317	0.0724278	0.0601579	0	0.0248247	0.0195549	0	0.0570674	0	0.0263272	0.0361945	0.0394248	0	0	0	0.048586	0.0520374
AAEL002642	0	0	0	0	0	0	0	0	0	0	0	0	0	0.021726	0	0	0	0
AAEL002643	0	0	0	0	0	0	0	0	0	0	0	0	0	0	0	0	0	0
AAEL002644	55.1399	63.1266	54.1878	60.6594	76.2189	58.1122	49.2625	56.0209	50.9673	72.4619	73.2771	70.5069	160.53	156.909	119.804	125.528	81.8122	73.8789
AAEL002645	4.17697	5.82835	4.96463	4.52935	4.72187	6.42637	7.64674	6.77722	8.29683	7.97338	8.08719	3.34867	7.36693	11.5483	10.813	4.73204	8.94594	8.72764
AAEL002646	12.0316	6.31625	12.5236	12.8962	10.596	12.6077	13.5775	11.2861	11.0207	9.69507	9.51436	16.3802	12.0037	15.4971	11.8504	7.65038	11.7832	12.0373
AAEL002647	3.72436	5.05251	3.86432	3.43154	4.57534	3.78429	4.23104	4.62881	4.63031	3.39185	4.23988	2.64751	3.05343	3.67655	4.04415	2.12736	3.37472	3.51849
AAEL002651	3.53108	1.35308	3.76294	2.72948	2.48292	3.93929	4.13741	2.52102	3.3875	3.1878	3.40406	4.31826	3.48719	3.5153	3.57384	2.15371	2.71272	3.11951
AAEL002652	0	0	0	0	0	0	0	0	0	0	0	0	0	0.0363032	0	0	0	0
AAEL002654	0.0200843	0	0	0	0	0.0195846	0	0	0	0	0	0	0	0	0	0	0	0
AAEL002655	0	0.0228496	0.110414	0	0	0	0.0496847	0	0	0	0	0	0	0	0	0	0	0
AAEL002656	0	0	0	0	0	0	0	0	0	0	0.169041	0.116198	0	0	0	0	0	0
AAEL002657	0	0	0	0	0	0	0	0	0	0	0	0	0	0	0	0	0	0
AAEL002658	66.1731	100.583	89.6004	65.6449	100.017	95.1309	41.2118	58.2063	49.2096	33.0119	54.7457	54.058	77.8985	75.6487	68.0277	101.551	100.15	84.935
AAEL002661	0	0.0464876	0	0.0310969	0	0	0.0505417	0	0	0	0.0680454	0.0467743	0.0254744	0	0	0	0	0
AAEL002662	0	0.098315	0	0	0	0	0	0	0	0	0	0	0.160734	0	0	0	0	0.282876
AAEL002665	0	0.0636435	0.0341708	0	0	0	0	0	0	0	0	0	0.0232503	0	0	0	0	0
AAEL002666	0	0	0	0	0	0	0	0	0	0	0	0	0	0	0	0	0	0
AAEL002668	58.1524	62.1662	55.608	51.6308	57.2184	56.8158	60.6706	59.2968	59.6726	59.3449	50.5623	40.9773	48.8967	36.1161	55.4899	44.6976	42.3995	46.5078
AAEL002669	0.149297	0.145035	0.148662	0.0705585	0	0.0727915	0.143348	0.209629	0.0836671	0.0459665	0	0	0.130052	0.159439	0.0730755	0	0.142465	0.0762925
AAEL002670	0	0.0198508	0	0	0.111014	0	0.0431639	0	0.125966	0	0.0581124	0.0798927	0	0	0	0	0	0
AAEL002671	4.28631	2.14	9.39786	5.86109	3.83874	6.96611	2.63392	2.56786	3.65115	2.32266	1.59575	9.01908	1.59308	1.34273	1.34271	2.28513	1.58152	1.75228
AAEL002672	0	0	0	0	0	0	0	0	0	0	0	0	0	0	0	0	0	0
AAEL002673	0.0586995	0	0	0	0	0	0.026125	0	0	0	0	0	0.0227189	0	0	0	0	0
AAEL002674	0	0	0	0	0	0	0	0	0	0	0	0	0	0	0	0	0	0
AAEL002675	1.75058	1.68871	1.64735	1.52738	1.99521	1.51006	1.60325	1.38656	1.35836	1.82424	1.04443	1.5316	2.60671	1.8695	1.31822	1.21146	0.899482	0.412876
AAEL002676	0	0	0	0	0	0.0241813	0.0190451	0	0	0.0152645	0	0	0.00959096	0.0264842	0	0	0	0.0507032
AAEL002677	0	0	0	0	0	0	0	0	0	0	0	0	0	0	0	0	0	0
AAEL002678	50.3167	33.8712	44.2048	46.7227	38.6479	41.0575	43.4728	42.9551	38.0783	40.0556	34.1346	52.4222	38.0879	33.9604	36.4103	37.9842	39.1794	36.5321
AAEL002680	0.252711	0.232105	0.201308	0.238864	0.199697	0.197139	0.15529	0.0946218	0.283241	0.124489	0.470408	0.0718573	0.195676	0.161927	0.296862	0.101044	0.0964581	0.20662
AAEL002682	0	0	0	0	0	0	0	0	0	0	0	0	0	0	0	0	0	0
AAEL002683	2.20039	4.41868	3.58685	2.35151	3.83787	4.17531	2.81694	3.59986	4.37698	4.67514	5.37094	1.80368	3.64547	5.77939	5.00663	3.4479	5.97749	4.78132
AAEL002684	0	0	0	0.0109538	0	0	0.0178232	0	0	0.0142819	0	0	0	0	0	0	0	0
AAEL002686	0	0.0231169	0	0	0	0	0	0	0	0	0	0	0	0	0	0	0	0
AAEL002687	43.8957	60.651	41.4154	42.8998	53.5278	46.2736	43.0264	44.0036	52.5977	47.2431	54.2994	33.6244	44.9011	46.1078	44.8227	46.5298	46.2912	44.9574
AAEL002688	20.4531	38.7543	23.4754	16.901	28.0511	21.5891	26.6755	29.7413	31.4426	26.3474	27.7598	15.1396	30.1305	39.5533	31.2052	19.7453	26.1403	23.2161
AAEL002689	0	0	0	0	0	0	0	0	0	0	0	0	0	0	0	0	0	0
AAEL002690	0.428112	0.667201	0.702124	0.333245	0.597004	0.515687	1.0639	0.707192	0.790313	0.46521	0.520855	0.429642	0.35099	0.268938	0.493047	0.151039	0.84107	0.514752
AAEL002692	0.0458154	0.00809223	0.0130344	0	0	0.0223378	0.0175959	0.0428863	0	0	0	0	0.0354752	0.0489277	0	0.0915947	0.109297	0
AAEL002693	0	0	0	0	0	0	0	0	0	0	0	0	0	0	0	0	0.101701	0
AAEL002694	15.6132	20.9368	18.046	15.7362	18.4958	21.2762	23.9475	22.6795	24.8997	23.0185	23.1793	13.2119	26.9187	35.4716	35.3398	23.9519	35.3332	36.3146
AAEL002696	0.0698345	0.0246693	0.0198678	0.049506	0	0.0340485	0.0804621	0.13074	0.0782712	0.043002	0.0361092	0.0496429	0.0135183	0.0372892	0	0	0.0999578	0.0713723
AAEL002699	0.123831	0.262462	0.0352296	0.117046	0.122317	0.181125	0.0951172	0.115914	0.0693955	0.190629	0.128058	0.0440135	0.479416	0.528971	0.727327	0.247564	0.708983	0.126558
AAEL002700	50.3144	48.3061	47.117	52.2434	47.2737	53.492	53.3409	54.8169	52.7123	57.3659	55.7346	50.7505	53.9144	59.2589	54.4177	51.0109	55.9443	55.4548
AAEL002701	120.062	87.6274	85.5142	102.278	105.624	78.019	98.3894	102.925	68.6066	144.836	117.518	164.45	133.851	107.336	88.4028	145.603	109.339	99.0525
AAEL002703	108.617	93.1997	83.4558	102.666	104.33	70.3214	67.2392	82.8755	55.0874	77.6775	73.2007	100.715	92.5649	50.7111	54.0872	118.667	55.8991	57.1487
AAEL002704	0	0	0	0.0290259	0	0	0	0.114981	0	0	0	0.0436592	0.142667	0.262357	0.240491	0.736714	0.234425	0.125539
AAEL002711	0.0745205	0.0614242	0.254411	0.129135	0.0981459	0.290666	0.209883	0.0465042	0.167047	0.198846	0.179817	0.158922	0.163488	0.212221	0.389067	0.0993216	0.308144	0.0507744
AAEL002713	0	0	0	0	0	0	0	0	0	0	0	0	0	0	0	0	0	0.0860953
AAEL002714	50.993	98.2638	66.7301	42.0537	78.078	64.5758	46.8803	58.7029	71.0182	41.8775	60.1149	38.4148	39.7752	49.9647	41.7574	35.4949	43.2181	38.0646
AAEL002716	0	0	0	0	0	0	0.0486718	0	0	0.0390181	0	0	0	0	0	0	0	0
AAEL002718	0	0	0	0	0	0	0	0	0.0316344	0	0.0437769	0.0100226	0	0.0301412	0	0	0	0
AAEL002719	69.1593	51.2577	48.052	59.4149	46.2223	47.9778	59.9382	53.4642	52.0321	63.4295	47.6714	52.4097	28.6982	20.0241	24.5942	42.4068	32.7965	36.9935
AAEL002720	0.66688	1.74328	0.986576	0.850959	1.4492	1.62572	0.973266	0.873944	1.27066	0.698097	0.413788	0.474062	3.09822	1.99411	1.30565	2.79979	2.22726	1.49944
AAEL002721	34.8484	25.8973	37.8213	37.8493	28.6853	44.4276	35.4426	30.5666	33.1274	25.0351	27.5625	36.9753	21.2119	17.7119	18.8259	18.8365	24.3244	22.5567
AAEL002722	293.279	249.023	247.054	279.653	299.544	205.122	166.118	202.612	148.416	175.475	176.856	330.709	174.177	70.214	97.2662	232.611	124.596	106.078
AAEL002723	10.4393	14.6595	11.4381	12.1914	12.2718	12.5773	12.2268	12.9216	13.1993	15.1674	14.7214	11.2234	15.582	17.552	14.1043	14.4886	14.9012	14.2844
AAEL002724	0.0120876	0	0	0.00570944	0	0	0	0	0.0135485	0	0	0.00859094	0.00467605	0	0	0	0	0
AAEL002725	0	0	0	0	0	0	0	0	0	0	0	0	0	0	0	0	0	0
AAEL002726	0	0.0283628	0	0	0	0.0785021	0	0	0	0.0495389	0	0	0	0	0	0	0	0
AAEL002728	48.3341	37.295	34.8967	42.2351	39.233	37.093	40.884	43.1937	36.9066	41.7218	36.9973	46.4002	22.7831	18.9472	24.0151	28.7555	32.2576	20.4459
AAEL002730	0.146024	0.335294	0	0.41407	0.288478	0.213587	0.112165	0.410067	0.163666	0.0899176	0.151009	0.0519018	2.37442	3.74266	1.85831	1.60564	1.1844	0.29848
AAEL002731	0	0	0.0354651	0	0.123135	0.0607786	0.095753	0	0	0	0	0	0.120655	0.0665634	0.122031	0.249219	0.0594768	0
AAEL002733	0	0	0.240677	0.0588331	0	0.119039	0.191388	0.466558	0	0	0	0.0885271	0.236297	0	0.24393	0	0.118857	0
AAEL002737	1471.9	1401.72	1184.86	1287.96	1393.1	1089.33	921.318	1039.91	874.051	1001	995.551	1392.5	722.994	425.548	488.493	918.98	604.773	541.268
AAEL002739	5.28084	6.28121	5.76255	5.14934	5.0257	7.58232	4.86665	5.30171	5.66571	4.31544	5.16231	4.46977	5.40761	5.39389	4.99832	5.20506	5.72535	5.73723
AAEL002740	0.0262137	0.0370404	0.0149155	0.0247774	0.0517864	0.178982	0.100677	0	0.0293806	0.0484249	0.0813258	0.0186344	0.0608924	0.196183	0.102645	0	0.025014	0.0535819
AAEL002741	0	0.0243752	0	0	0	0.0336426	0	0	0.038669	0	0.0356787	0.0245255	0.0667858	0.0368446	0	0	0.032922	0
AAEL002742	0.215678	0.399992	0.337479	0.331272	0.426081	0.315468	0.414167	0.908501	0.1813	0.199212	0.390321	0.268306	0.375758	0.460658	0.422264	0.431185	0.514518	0.440854
AAEL002745	0	0	0	0	0	0	0	0	0	0	0	0	0	0	0	0	0	0
AAEL002748	46.7897	69.6104	44.592	57.1313	67.2508	50.2824	51.0805	57.4298	57.8617	84.1808	85.4093	64.953	140.316	163.472	123.224	102.098	81.1116	71.9554
AAEL002751	1.84401	2.12482	3.04781	3.1332	1.82147	2.95408	2.52933	3.04125	2.60809	2.05469	2.04317	3.43316	1.88678	2.15683	3.43838	1.57996	2.84891	2.78206
AAEL002752	11.976	15.6803	12.9826	11.1121	17.5093	12.9637	12.4061	13.2331	13.0124	10.5092	11.135	9.50266	9.49999	9.5824	8.96304	10.1774	11.0435	10.2559
AAEL002753	5.94061	1.73451	6.31198	4.15403	3.71239	4.49238	5.49436	4.0855	2.44591	2.79953	3.63589	8.53212	3.42642	2.45998	3.08573	1.69665	1.73533	4.08892
AAEL002754	0	0.0200422	0	0	0	0	0.0145267	0	0.0211968	0.0232909	0.0195576	0.0134439	0.00732184	0.0403934	0.0370268	0.0378091	0.0180465	0
AAEL002756	0.931907	1.25279	3.90815	2.41417	1.36369	3.4882	3.64502	3.48928	3.97849	2.86409	3.06959	2.23795	2.48998	3.68597	6.72304	1.86304	4.08681	5.15017
AAEL002757	11.5009	5.09456	6.44011	9.05897	6.85226	5.96342	10.5168	7.51887	5.72905	8.09364	4.1533	11.939	7.88044	3.31425	5.36121	9.12413	5.8357	6.71668
AAEL002758	113.851	104.238	109.697	106.772	109.823	87.8175	74.9829	86.5902	78.0089	76.8156	78.8751	132.148	65.7725	37.0455	53.5491	76.4636	49.0157	61.3608
AAEL002759	0.144886	0.119415	0.0883613	0.225386	0.0954024	0.14128	0.148387	0.0904076	0.162392	0.0297218	0.249735	0.271509	0.261735	0.154729	0	0.193112	0.138254	0
AAEL002760	17.1037	16.107	14.7747	17.5758	14.972	13.6495	13.9648	16.2041	13.6465	14.4337	12.5484	18.7529	10.1331	8.80111	8.59461	14.8202	11.0256	8.63437
AAEL002761	104.392	44.7145	87.1396	105.664	63.9331	91.8765	99.6639	95.1604	74.0523	85.1795	98.2304	125.148	91.861	83.0213	107.754	64.8197	90.075	114.28
AAEL002764	55.7247	80.4706	56.4758	52.5948	64.3186	60.1734	69.4519	70.1113	71.3137	83.9555	80.65	48.3586	75.8578	74.2002	78.4617	74.1567	76.5874	73.1447
AAEL002765	0	0.00663438	0	0	0	0	0	0	0	0	0	0.0133506	0	0	0	0	0	0
AAEL002766	40.9095	47.3954	34.3703	36.2482	46.1562	31.5629	31.0351	34.9224	30.2747	34.109	37.1855	42.376	42.2862	29.8169	27.5624	46.6412	34.0725	28.166
AAEL002769	0	0.00680461	0.0104218	0.0173036	0	0.0357339	0.0281319	0	0.0216127	0.0207737	0	0.00684657	0.0283584	0.020593	0.143509	0	0.0349511	0.0394023
AAEL002771	5.14719	3.50003	6.33883	4.77675	2.92201	7.08485	8.61705	7.82871	9.99127	5.84138	7.36377	4.5066	4.70321	8.33623	10.2688	4.1946	8.01921	9.45032
AAEL002772	21.0515	17.2202	16.8543	18.3132	15.3349	17.8028	18.0781	16.7411	18.9314	17.1691	17.5959	18.5845	11.516	14.4571	12.4012	13.7805	12.5624	12.3124
AAEL002773	0	0	0	0.0423548	0.177049	0	0	0	0	0	0	0	0	0	0	0	0	0
AAEL002775	17.2324	14.1748	13.7384	16.7562	14.4818	12.1716	16.8458	16.073	16.2354	15.4532	14.6467	12.8288	8.0424	7.72638	9.76009	10.6639	12.7614	12.6407
AAEL002777	22.6271	13.3838	27.3064	27.1569	21.6228	20.0117	18.8355	17.3385	11.0879	15.4885	13.4956	42.045	28.1955	25.4005	24.9319	28.6147	22.2946	15.4886
AAEL002779	29.1905	27.2536	26.3595	33.6497	32.5414	21.7767	20.6	21.0135	19.4424	18.2186	18.9188	38.3392	47.2639	27.0062	31.251	54.0596	24.5483	27.4125
AAEL002780	68.5964	115.809	91.8221	65.4717	105.274	114.226	56.9141	87.4044	102.363	92.8712	155.674	94.6014	316.102	368.734	293.095	321.245	276.569	291.146
AAEL002781	14.1731	18.3178	12.9895	12.3314	17.3324	13.7308	14.975	12.0326	13.3636	12.5885	12.4357	10.255	16.0369	12.0814	14.1394	18.9871	11.7266	14.3182
AAEL002782	13.2328	10.8534	12.4619	13.764	9.76512	13.7105	17.489	14.1239	14.2505	12.3314	9.70935	12.334	7.93598	7.38259	9.81529	7.28393	10.5188	11.2727
AAEL002783	67.1008	90.8759	55.0072	59.0224	63.1242	55.0897	60.5235	70.0021	64.9968	76.8185	71.4304	54.7555	37.6646	28.4603	31.2794	50.5606	38.924	37.2422
AAEL002784	50.9623	57.8247	45.8303	49.9995	60.6125	52.7932	39.5003	46.6224	42.1593	57.1406	60.0516	50.3568	51.6968	38.4425	35.4082	53.8301	43.4472	40.3921
AAEL002785	39.6655	40.3395	23.6491	32.7566	31.6256	23.8201	36.9805	37.8512	29.5055	35.0126	35.9918	30.0513	20.8428	15.8296	17.8767	37.3385	26.1953	23.3902
AAEL002786	0	0	0	0.00871562	0	0	0.0136413	0	0.0206912	0.0113592	0	0	0.00713814	0	0.0723637	0	0	0.037761
AAEL002788	10.6191	14.1632	13.6638	9.93495	7.9496	14.0021	18.453	17.3832	19.5067	19.1013	17.7259	8.16356	24.8185	38.893	29.4111	11.9335	16.9463	17.8036
AAEL002789	298.562	292.819	260.991	321.262	330.193	235.054	219.432	256.69	197.868	237.254	231.262	315.414	269.886	156.956	151.457	318.191	202.719	174.87
AAEL002790	1.11277	1.14904	0.730574	0.889986	1.35282	1.25203	0.723246	1.44226	0.863452	0.316253	1.06224	1.82546	0.497093	0.822715	1.17312	0.342257	0.816806	0.874829
AAEL002791	20.4267	22.0608	20.1109	23.0399	22.055	20.2037	17.3004	19.8053	18.4686	19.5127	20.872	22.4221	15.5901	14.6297	15.9397	16.0815	12.0952	12.2569
AAEL002792	0	0.0468033	0	0	0	0	0.10177	0	0	0	0	0	0	0	0	0	0	0
AAEL002796	13.3063	28.1732	10.8919	12.8987	29.0007	11.1559	10.8724	16.0946	12.4398	29.7003	31.6914	19.4253	264.082	263.729	121.257	89.7769	42.8031	32.2809
AAEL002797	385.389	312.288	360.545	388.215	365.22	278.553	243.259	283.536	211.366	242.048	225.468	452.703	240.186	126.048	154.23	286.873	147.303	129.575
AAEL002800	10.2917	21.0671	9.80168	10.2423	15.1592	9.6691	16.0395	17.0592	18.6391	27.5841	18.0154	8.08077	8.7066	8.44382	12.105	20.0311	13.0984	13.5917
AAEL002801	10.8294	10.7953	7.51242	8.48326	10.99	11.3556	7.29274	10.137	7.98094	7.99296	9.58824	9.12187	9.27548	6.41621	8.27761	11.27	7.8565	7.12587
AAEL002803	0	0	0	0	0	0	0	0	0	0	0	0	0.0462589	0	0	0	0	0
AAEL002804	37.3523	60.1585	45.2982	34.732	44.4646	51.7616	58.9557	54.6835	63.3217	82.0978	73.9858	31.7659	57.4135	68.7334	76.9922	54.2495	71.6719	74.0752
AAEL002805	25.6417	32.156	19.5798	24.0428	31.103	19.953	21.3504	32.0672	23.3939	28.3262	29.6461	20.889	40.9004	35.3796	29.6195	43.7788	35.2832	27.3594
AAEL002808	92.3095	99.6782	75.5274	86.5669	90.2268	73.5307	78.4299	89.7662	78.872	94.2685	87.7554	89.2583	72.7045	51.5004	58.3517	108.686	77.1566	66.1383
AAEL002809	27.5546	29.333	25.0923	23.4798	24.7276	23.037	18.5946	24.579	22.4121	21.2864	21.0334	25.5541	22.2144	16.9906	16.0932	23.0358	18.0367	15.1485
AAEL002810	86.941	89.8518	47.9476	77.0369	68.1028	48.0268	89.1804	92.342	80.2722	101.798	87.8163	55.4843	34.7227	27.0514	31.058	56.6375	44.0327	40.2546
AAEL002811	1.19206	0.210549	0	0.37558	0	0.193733	0	0	0.445356	0.244678	0	0.141232	0.153836	0	0	0.397195	0.189584	0.812203
AAEL002812	41.5007	35.0021	43.6323	41.127	31.7734	34.8671	28.017	36.8312	32.029	20.3378	22.424	43.5886	30.5776	17.3292	25.8657	28.996	20.8284	18.4922
AAEL002813	1026.49	1005.28	917.301	1058.11	1136.44	809.772	708.65	808.903	664.162	775.851	759.196	1164.56	690.485	359.325	457.556	858.73	524.245	433.8
AAEL002814	0.052079	0.0735885	0.207429	0.0246128	0	0.0507833	0.120009	0	0	0.0962063	0.0538569	0.0740423	0.0403252	0	0	0.104117	0.0496956	0.106452
AAEL002815	0.0196608	0.187522	0.290859	0.288044	0.233045	0.345089	0.226528	0.257654	0.462756	0.423729	0.406639	0.139762	0.426257	0.965832	0.80835	0.117918	0.37522	0.723374
AAEL002816	10.5182	14.3095	10.5803	11.658	17.0686	10.1344	10.1472	9.61133	11.1574	11.6814	12.8196	12.1502	37.013	31.358	21.6963	35.172	21.4478	17.7884
AAEL002817	3.48132	3.23121	1.78665	4.3229	4.585	3.86064	2.93624	1.78912	2.29523	2.69013	3.60016	3.93048	1.84993	2.47854	2.13832	2.5929	2.21466	1.53481
AAEL002818	99.0495	102.076	87.2327	107.137	106.107	110.051	105.417	115.882	117.18	105.917	111.214	109.547	68.3203	73.999	82.3071	68.776	85.7121	87.4293
AAEL002819	7.33832	5.17376	7.20076	7.77742	5.53173	8.35013	7.14147	4.83487	5.41233	4.96351	5.97472	8.66698	5.45511	8.84053	7.34397	6.12	6.29478	6.25723
AAEL002820	0	0.0128768	0	0	0	0.0177726	0	0	0	0	0.0188482	0.0129563	0.0282251	0.0194642	0	0.0364377	0.0173919	0
AAEL002822	8.82043	9.71593	6.65052	7.47467	8.24048	8.00782	8.57743	6.18223	9.44774	8.16043	8.2678	5.52884	5.90451	4.82581	6.21006	6.51499	6.0949	5.32887
AAEL002825	573.551	538.294	554.242	590.56	630.711	461.013	385.549	443.957	373.209	395.689	411.533	720.322	464.857	253.706	321.541	567.536	335.742	285.311
AAEL002827	577.852	940.36	576.418	499.9	793.238	559.504	587.822	619.534	631.395	727.967	673.015	447.353	482.872	342.254	437.433	623.677	508.115	459.944
AAEL002828	29.1688	35.7849	32.9015	33.3522	33.9925	31.3356	25.5399	32.0315	30.5848	25.6328	26.2148	26.875	28.1475	21.7399	23.8188	30.1358	28.1206	24.7682
AAEL002831	42.4718	27.2704	47.9808	51.5736	44.0961	42.475	36.9098	31.3409	32.1406	34.8387	30.136	68.6506	28.5059	18.8711	26.4134	23.8635	20.7118	17.743
AAEL002832	12320.2	11284.2	11510.4	13348.9	14434.5	9816.07	7598.55	9129.33	7328.26	8276.45	9158.13	15628.8	12963.3	6631.35	6662.79	14490.4	8104.68	6779.66
AAEL002833	1064.47	1251.97	1121.22	1298.65	1478	1214.06	802.561	974.05	974.283	864.542	1196.44	1403.98	1923.71	1798.81	1450.13	1695.51	1473.94	1349.05
AAEL002834	41.1268	55.1962	45.5376	37.5017	55.5675	53.9021	41.7605	45.7155	49.1374	46.6695	60.3568	37.3017	58.89	72.1448	63.8405	55.1482	87.0429	76.0424
AAEL002835	3.44583	2.47884	3.9602	3.17532	1.98561	4.66011	7.76536	5.10685	5.42515	5.52643	4.8783	3.12048	5.09873	10.1439	10.561	4.26527	10.5991	10.8161
AAEL002836	16.2477	22.0328	13.8596	14.0315	18.5875	13.1882	13.3214	15.7448	13.7041	15.7448	19.0361	12.2352	21.5972	20.7538	17.5832	24.658	19.9621	16.2626
AAEL002837	7.70174	7.58387	6.60078	6.64277	6.37135	6.89993	7.39485	8.74135	7.87688	6.13562	6.17262	4.7221	6.87668	7.60806	6.87973	6.5439	7.30334	5.70672
AAEL002838	1.73608	0.585364	1.51222	1.08059	0.607792	1.138	1.22482	0.76181	0.869105	1.02752	0.440224	2.30703	0.671711	0.685099	0.645125	0.70294	0.612774	1.00684
AAEL002840	12.0277	7.78953	14.1047	12.9862	9.36929	15.5903	10.2152	9.5196	10.5216	8.91166	9.15176	15.4666	25.4976	31.5375	23.6442	18.3766	18.3823	18.2889
AAEL002843	14.2294	10.7088	11.3188	14.2594	9.77769	13.4577	16.1573	14.1661	17.4953	12.4544	14.7152	12.7539	6.94608	8.89399	8.9447	6.9454	8.94617	9.63031
AAEL002844	14.9347	8.2453	14.5022	16.0183	7.77354	14.3887	14.2193	16.2401	11.8275	12.9409	10.0805	17.3552	9.79825	7.25832	6.82846	11.2636	11.4351	12.4302
AAEL002846	27.6169	17.3682	20.3382	30.693	23.0334	23.1519	22.5392	28.8143	21.1696	23.8933	22.2274	31.3328	21.8591	24.7564	20.6789	21.2074	21.5389	19.5331
AAEL002847	1.55869	0.566347	1.31767	1.4312	0.879793	1.34621	1.12885	1.08386	0.748715	1.04207	1.5198	1.45626	0.844836	0.76095	0.78472	0.623232	1.0199	0.455148
AAEL002848	199.547	209.839	152.792	196.916	160.413	177.549	313.452	306.999	275.506	297.154	265.231	155.982	255.916	373.273	305.345	295.225	345.192	351.455
AAEL002849	1.99385	2.35396	2.03015	2.03339	2.69507	1.79075	2.09576	2.2593	1.94069	2.00318	2.49601	1.67845	1.97044	2.4655	2.77365	1.99307	2.7037	2.35951
AAEL002850	3.55154	4.56965	7.2056	4.76587	4.66042	7.98806	4.43053	5.12019	7.36557	5.57109	12.1041	7.06722	29.1809	41.9976	38.2436	10.184	19.159	22.5203
AAEL002851	736.151	382.088	578.545	534.81	270.732	482.493	812.874	758.181	729.992	564.83	867.154	504.751	855.67	812.163	915.984	475.333	696.684	778.119
AAEL002852	19.5177	21.8984	17.1389	17.6773	18.5309	15.6802	16.1555	16.9065	15.7374	17.1845	20.3647	15.9038	15.3157	13.5639	11.5208	17.5881	16.5118	14.5289
AAEL002853	2.39618	1.242	2.21715	3.55608	2.03508	2.948	4.30037	3.39593	2.18367	4.2886	3.28853	4.6325	3.41598	6.88766	4.51598	2.19377	3.54731	3.93662
AAEL002854	2.68475	1.08208	3.04493	3.50484	2.06049	2.65364	3.19629	1.71698	1.83391	1.54694	1.41074	5.05712	2.57929	1.83182	2.08007	1.69903	1.7837	1.64179
AAEL002855	0	0	0	0	0	0	0	0	0	0	0	0	0	0	0	0	0	0
AAEL002856	6.22673	3.73698	5.37162	5.4109	4.89402	6.26768	4.9886	3.88576	3.90223	3.58687	3.94666	5.75903	3.39572	3.50361	4.19475	2.94482	3.06672	4.65313
AAEL002859	0.846098	1.53713	1.52681	0.818779	1.17801	1.45365	2.16016	1.40298	2.41143	2.45615	2.42495	0.950881	1.36331	2.15137	2.38225	2.19093	2.62974	2.83302
AAEL002860	9.61562	11.104	11.8384	11.0287	8.77598	11.789	13.0442	12.1064	9.13864	13.3656	10.8161	11.4323	12.039	10.6892	11.4497	12.1413	11.6975	11.8388
AAEL002861	10.4677	16.6677	11.3435	11.8332	18.9128	13.7464	8.08084	10.1431	10.4352	15.353	15.068	15.2935	103.983	104.822	67.6615	55.8406	35.3366	33.6535
AAEL002863	4.17017	4.93178	4.56508	4.77714	5.82059	3.97802	4.66553	4.92189	4.77558	4.41004	6.09379	4.41442	8.26552	10.2623	8.07582	4.62163	6.7908	5.55913
AAEL002864	2.19227	3.01323	2.54015	2.37355	2.6773	2.33207	2.57182	2.9849	3.52932	2.40534	1.93735	1.41673	3.08635	3.91618	2.34117	3.50625	2.70051	2.44423
AAEL002866	28.3489	34.2959	33.3083	31.2151	28.8751	35.2905	26.7244	27.4325	27.6473	31.5122	30.4208	29.1291	43.4454	37.6664	32.7972	40.5561	33.1996	31.1556
AAEL002867	47.5283	58.4981	40.8093	45.2537	58.1806	41.638	40.9164	43.7867	40.2834	54.371	57.583	45.0737	73.956	59.2928	49.5724	73.2484	42.333	38.3775
AAEL002869	14.1532	24.6727	16.766	15.0218	19.7367	18.2081	17.9286	19.0932	23.0947	20.4512	22.4157	13.7176	22.125	25.8473	25.4977	31.2674	27.1528	28.8689
AAEL002870	56.9437	79.7904	57.5023	53.2948	66.6718	60.7269	63.3895	63.1121	60.145	69.4166	62.7826	40.9564	43.139	37.8332	49.9392	52.3362	54.302	51.3755
AAEL002874	18.9913	16.7348	16.0309	15.657	18.9676	13.8891	12.0754	13.6291	15.2548	14.2304	12.984	15.4503	10.2528	6.64778	7.43647	9.49196	7.85299	7.76385
AAEL002876	0.024119	0.0111927	0	0.00748591	0	0	0	0	0	0	0	0.0171422	0	0	0	0	0.0115019	0.064783
AAEL002877	0.0347396	0.0490898	0.0395289	0.0164083	0.0686474	0.0338753	0.0533774	0	0.0389384	0	0.0718714	0.0988147	0.0941776	0.0742166	0.0680325	0.0694697	0.033148	0.284169
AAEL002878	0	0.0876486	0	0	0	0	0	0	0	0	0	0	0	0	0	0	0	0
AAEL002879	3.26541	3.91935	6.63154	4.66116	4.79869	7.05859	8.97694	7.52323	11.218	9.08839	10.5866	5.04078	6.87013	11.536	12.5833	5.4409	8.83266	11.5924
AAEL002880	0	0	0	0	0	0	0	0	0	0.0317535	0	0	0	0	0	0	0	0
AAEL002881	620.313	543.785	467.537	539.473	568.696	436.197	393.684	445.923	399.702	427.037	406.177	569.605	515.602	346.976	374.721	556	377.122	350.419
AAEL002882	0	0	0	0	0	0	0.051511	0	0	0	0	0	0	0	0	0	0	0
AAEL002886	332.142	484.727	361.203	290.826	423.72	358.309	298.824	327.304	299.272	377.087	356.916	271.471	473.538	398.267	365.341	588.526	422.681	372.747
AAEL002887	85.4509	130.072	103.938	92.6718	99.0827	115.864	118.98	115.986	135.994	116.359	124.345	70.3492	115.47	146.161	148.454	113.3	135.612	155.379
AAEL002888	29.2252	26.0933	23.352	26.8257	20.7195	24.6017	27.9397	25.0882	28.4486	27.4115	28.1995	24.0974	14.1996	11.9516	12.5668	16.5744	15.0521	14.7494
AAEL002890	27.1189	24.3265	30.4902	36.9522	28.11	29.7323	27.1034	29.6539	28.8824	26.179	25.927	40.8581	26.2568	25.0033	24.7582	28.6241	19.6183	22.7363
AAEL002891	141.559	103.983	89.0149	139.305	108.833	73.9413	120.659	109.797	88.1951	120.435	94.6355	144.168	76.6918	53.5244	49.2455	114.715	62.2208	69.0895
AAEL002892	1.50664	2.57015	2.88032	2.22069	2.04363	2.96229	3.81076	3.06025	4.78117	4.24917	4.48712	1.79036	2.98913	5.75031	5.5728	3.21838	4.51449	5.07935
AAEL002893	2.12608	1.50209	1.51992	1.2882	1.29236	0.956854	1.46559	1.73501	1.34422	1.04063	1.01477	1.74387	1.28744	1.68833	1.17405	1.85277	1.3005	2.00575
AAEL002895	3.65008	7.50392	5.40217	4.18535	7.0533	5.23194	5.88319	5.6012	6.68429	5.90767	6.47679	2.42457	6.39389	9.24453	8.00544	6.02126	7.3848	6.72706
AAEL002896	0	0	0.00635329	0.00527699	0	0	0.00857668	0	0	0	0	0	0	0.0119243	0	0	0.0106548	0
AAEL002897	0.613455	1.228	1.16351	1.25633	0.80794	0.199398	1.25656	1.14847	0.458378	0.881412	0.845863	1.59897	0.950006	0.436752	0.400351	2.04405	0.195127	0.835952
AAEL002898	235.091	196.813	235.16	246.218	256.363	184.074	149.492	176.739	140.608	163.9	162.596	310.443	183.862	91.8407	107.369	204.726	118.24	114.827
AAEL002900	121.243	77.5236	105.461	130.795	104.595	97.0814	90.3329	96.8975	84.9757	85.8662	93.4634	177.213	189.168	152.298	154.635	163.439	134.725	137.177
AAEL002902	0.53924	0.461872	0.552286	0.628622	0.355098	0.630989	0.441815	0.538416	0.402924	0.553414	0.669178	0.408882	1.54489	1.57405	1.05575	1.29367	1.23495	1.6166
AAEL002903	0.370563	0.636373	1.91077	1.15356	1.10758	2.10245	2.31428	0.893971	2.09456	1.66278	1.46016	1.41241	1.67766	3.99004	3.60852	1.28668	2.10538	2.58885
AAEL002904	0	0	0	0	0	0	0	0	0	0.033202	0	0	0	0	0	0.107796	0.102904	0
AAEL002905	15.9577	13.4155	12.6696	11.9264	12.4635	12.5451	11.2123	10.4215	11.0919	10.2834	11.3855	12.5749	9.8658	8.19062	8.71894	9.89238	9.08925	9.10278
AAEL002906	53.7062	117.334	60.7791	44.0606	89.5546	60.2467	66.4239	71.8688	81.2081	85.0557	81.9406	34.7788	60.4323	65.6346	74.3658	66.8093	63.5449	63.2824
AAEL002907	0	0.0311595	0	0	0	0	0	0.165156	0	0	0	0.125407	0	0	0	0	0	0
AAEL002908	3.42223	2.48499	2.05541	2.06662	3.00479	1.48315	0.584153	2.49157	1.49165	1.87316	1.57291	2.8382	2.72346	1.0152	1.48894	4.18108	2.72134	0.777242
AAEL002909	0	0	0	0	0	0	0.0496847	0	0	0	0	0	0	0	0	0	0	0
AAEL002910	17.9432	19.763	17.0531	15.9108	16.5297	18.9376	19.2535	17.8663	20.7512	16.8599	20.9878	11.2981	13.2506	15.7151	16.7091	15.72	21.0018	20.2609
AAEL002912	92.4218	111.539	81.4009	89.222	98.2898	77.2478	72.2279	81.2379	78.3221	84.5232	83.1718	80.8652	66.6382	45.1372	44.1336	80.636	54.8512	49.5323
AAEL002913	18.2706	29.5262	18.485	16.3939	26.7912	21.2885	18.2619	20.8905	25.2139	25.5717	27.5617	13.6505	19.5469	23.785	21.7495	20.1333	17.1238	17.802
AAEL002915	0	0	0	0	0	0	0	0	0	0	0	0	0	0	0	0	0	0
AAEL002916	0	0	0	0	0	0	0	0	0	0	0	0	0	0	0	0	0	0
AAEL002917	0.691935	0.244429	0.295281	0.735774	0.227825	0.449813	0.398618	0.431799	0.323137	0.390567	0.357778	0.450883	0.424151	0.307891	0.56446	0	0.495201	1.06076
AAEL002918	0.727914	0.669756	1.43518	1.09605	0.434753	1.56817	2.39254	1.80644	2.08707	2.11605	1.68059	0.758122	1.69744	3.48909	3.34744	1.42141	2.09996	3.391
AAEL002919	0.631329	0.947832	0.673545	0.63403	1.25077	0.461713	0.430053	0.392763	0.353798	0.645769	0.734469	0.506109	1.03373	1.4294	0.772535	1.10439	1.19817	1.12916
AAEL002921	26.39	31.905	26.8472	23.2452	24.6291	27.1976	22.3327	28.1953	31.2101	14.4851	23.0561	18.501	11.6438	12.9252	13.006	7.73195	12.5477	13.5786
AAEL002922	0.62191	0.48688	0.494058	0.363273	0.199045	0.447012	0.685872	0.441058	0.922787	0.989994	0.652508	0.181836	0.460968	0.448288	0.711553	0.678238	0.721451	0.797392
AAEL002924	9.55968	13.1954	12.9162	15.0078	13.9179	16.352	15.0622	13.738	15.8968	15.203	16.0865	10.7321	14.1956	14.9087	13.2211	12.8277	12.8226	13.9683
AAEL002925	2.28859	1.8167	3.16667	2.17184	1.32615	3.33713	3.6691	3.25346	4.13717	2.55575	3.35767	2.38128	1.49386	2.69586	3.6341	1.30564	2.76294	3.05116
AAEL002929	0.675351	0.972633	1.18238	0.68745	1.23156	0.810522	0.319232	0.972577	0.640488	0.47984	0.483512	0.70166	1.89059	1.49794	1.22053	1.66175	1.6359	1.69901
AAEL002930	0.675687	0.375083	0.878773	0.456189	0.381386	0.376501	0.593154	0.361422	0.540941	0.891575	0.698753	0.686175	0.56056	1.23701	0.566954	1.15786	1.10531	0.591914
AAEL002932	0	0	0.0224876	0	0	0	0	0	0	0	0	0	0.0153009	0	0	0	0	0
AAEL002933	230.344	193.703	198.304	251.75	209.491	172.721	156.093	166.048	132.302	171.075	154.039	265.179	186.134	120.628	124.109	200.527	138.03	122.907
AAEL002934	36.4759	36.4529	32.7117	35.2847	34.4268	31.2369	29.9864	31.6651	27.0955	28.8256	26.237	37.6493	37.3715	22.2593	28.5992	45.9399	35.3772	30.7313
AAEL002935	8.24295	5.17272	8.74347	8.668	6.5411	6.9658	9.55414	8.11348	8.64335	7.56853	5.85109	10.1799	3.54678	7.56222	7.86696	3.47702	4.90907	6.13232
AAEL002938	3.34044	3.80384	4.22626	4.66183	3.64897	3.83216	5.10155	4.63515	4.44876	3.7751	4.47051	4.6654	5.23392	4.91038	4.53959	4.55693	4.76261	5.54274
AAEL002940	0	0	0	0	0	0	0	0	0	0	0	0	0	0	0	0	0	0
AAEL002943	1.19377	1.71925	1.672	1.43215	1.77783	2.00578	1.45303	1.75353	2.32604	1.41363	1.46243	0.992218	0.888791	1.35331	1.47425	0.660903	0.928833	1.53915
AAEL002944	11.7202	15.3393	13.529	13.4787	13.9648	14.7408	14.1502	15.8118	16.9432	13.341	15.9177	14.0308	29.2154	34.9346	28.0389	23.1252	24.9664	25.6454
AAEL002948	149.715	130.343	139.644	156.419	151.988	111.781	106.017	122.428	90.8858	127.816	124.275	209.354	112.292	63.0997	67.7821	142.427	74.7354	63.5322
AAEL002949	0	0	0	0	0	0	0	0	0	0	0	0	0	0	0	0	0	0
AAEL002950	0.886575	1.62551	1.35001	0.88447	2.1866	1.72579	1.02021	1.34743	1.08733	1.3198	1.08835	1.33757	5.09179	2.86271	5.69468	6.33724	3.11858	2.94209
AAEL002951	0	0	0	0	0	0	0	0	0	0	0	0	0	0	0	0	0	0
AAEL002953	42.2023	53.5915	35.8315	41.5202	49.0086	41.6533	35.7991	46.3059	38.8278	36.1558	43.4912	42.522	54.1595	44.834	41.8158	67.3504	49.0955	42.3065
AAEL002955	0	0	0	0	0	0	0	0	0	0	0	0	0	0	0	0	0	0
AAEL002959	0	0	0	0	0	0	0	0	0	0	0	0	0	0	0	0	0	0
AAEL002960	0	0	0	0	0	0	0	0	0	0	0	0	0	0	0	0	0	0
AAEL002961	0	0.0279566	0	0	0	0	0	0	0	0	0	0	0	0	0	0	0	0
AAEL002962	0	0	0	0	0	0	0	0	0	0	0	0	0	0	0	0	0	0
AAEL002964	1.24593	0.90471	1.02401	1.30851	0.68372	1.01244	1.22286	1.42545	1.62919	1.7049	1.00214	1.27933	1.17912	0.665283	2.03278	1.93735	0.792606	0.56594
AAEL002965	0	0	0	0	0	0	0	0	0	0	0	0	0	0	0	0	0	0
AAEL002967	0.0462013	0.587549	1.15669	0.873397	0.638911	1.1263	1.77441	1.98939	2.79628	2.10526	2.0067	0.952445	1.3773	3.15775	3.4373	1.47786	2.20435	3.11644
AAEL002968	0.0781597	0.0138051	0	0	0	0	0	0	0.0438011	0	0	0	0.0151299	0	0	0	0	0
AAEL002969	0	0	0	0	0	0	0	0	0	0	0	0	0	0	0	0	0	0
AAEL002972	0.0951799	0	0.0270785	0	0	0.046406	0.0365549	0	0.106679	0.0879135	0	0	0.0368492	0	0	0.190285	0.045412	0
AAEL002974	0.188828	0.158423	0.228316	0.156172	0.18652	0.115082	0.308217	0.132567	0.132276	0.218016	0.170865	0.0671157	0.667088	0.957865	0.739395	0.660639	0.450467	0.385973
AAEL002978	24.9417	43.2391	31.9417	25.0613	36.2999	31.3884	27.6452	27.9788	30.8368	34.2257	30.8475	21.9285	24.3402	19.068	23.1546	32.6631	26.774	20.2496
AAEL002979	0.230508	0.678564	1.246	1.05307	0.531275	1.64833	1.94764	1.94194	2.71273	2.31835	2.7016	1.06509	1.75509	3.24119	5.18994	0.921667	3.77595	3.76934
AAEL002980	0	0	0	0	0	0	0	0	0	0	0	0	0	0	0	0	0	0
AAEL002983	18.0457	32.8795	20.0099	18.6473	25.9341	21.996	22.5815	21.392	30.173	32.949	29.6753	18.3747	22.0475	26.1825	22.5162	31.124	25.6534	22.9027
AAEL002986	5.2621	5.64153	9.48369	7.01329	4.90683	11.2119	14.4011	12.0089	14.8301	14.7384	15.8963	7.38438	9.3126	16.5884	16.3414	7.94782	15.129	16.9853
AAEL002988	13.9633	19.0056	13.0709	14.0546	12.3674	11.5334	15.3274	16.0336	17.3329	16.6776	14.969	9.69464	9.73721	11.0061	10.9544	9.60101	12.6307	13.7247
AAEL002989	16.4244	13.0795	12.4471	13.517	12.867	12.7022	10.0601	9.80779	10.3945	11.2907	12.0067	12.1788	9.56556	7.4092	6.37586	12.8796	8.57948	6.65655
AAEL002993	0	0	0	0	0	0	0	0	0	0	0	0	0	0	0	0	0	0
AAEL002994	0.244184	0.366601	0.607862	0.259655	0.422098	0.773855	0.398572	0.457147	0.444737	0.526266	0.473476	0.368862	0.602672	0.782316	0.179279	0.671242	0.786407	0.374342
AAEL002995	2.94058	3.3642	3.17524	4.04284	3.36673	4.56182	4.79978	4.94214	3.74526	5.94658	6.15104	3.75314	6.02864	7.67241	7.65448	7.14814	8.51367	9.83565
AAEL002996	15.8883	26.959	19.1714	13.6414	21.7442	19.3848	18.0304	20.1854	21.8396	20.4018	26.1911	11.4569	23.8066	20.0902	19.4604	22.1169	22.7206	19.2841
AAEL002997	0	0	0	0	0	0	0	0	0	0	0	0	0	0	0	0	0	0
AAEL002998	8.3708	9.37206	8.02039	7.43766	9.655	9.87767	8.5844	9.01791	8.06057	8.89201	7.81507	6.48557	6.29637	4.76181	7.32678	8.70844	8.46184	10.0995
AAEL002999	0.0656967	0.220495	0.0747637	0.0931493	0.0648935	0.160169	0.151402	0.061496	0.22675	0.10114	0.135889	0.186824	0.343342	0.596364	0.128633	0.328392	0.376092	0.134297
[truncated: 17,709 more rows]
