# Supplementary material for: The Hsf1-sHsp cascade has pan-antiviral activity in mosquito cells
Source: Commun Biol. 2025 Jan 25;8:123. doi: 10.1038/s42003-024-07435-4 (PMC11762766; doi:10.1038/s42003-024-07435-4)
Supplement: Supplementary file 6 — Supplementary Data 2 [file 42003_2024_7435_MOESM6_ESM.xlsx]

## Sheet: Figure 1
Figure 1B. Gene structure and protein domain analysis of heat shock proteins upregulated at 8 hpi of CHIKV infection.
geneInfor										gene	dsLUC_8hpi_1_FPKM	dsLUC_8hpi_2_FPKM	dsLUC_8hpi_3_FPKM	dsLUC_CHIKV_8hpi_1_FPKM	dsLUC_CHIKV_8hpi_2_FPKM	dsLUC_CHIKV_8hpi_3_FPKM	average of mock	average of CHIKV	foldchange	log2FC
chr1	280147156	280149418	AAEL027610	-	protein_coding_gene	description=unspecified product				AAEL013350	17.3821	31.5944	29.5188	151.784	129.173	232.208	26.1651	171.055	6.53753	2.70874
chr1	280172797	280176289	AAEL017975	-	protein_coding_gene	Name=HSP70Ba				AAEL013345	9.15287	13.6448	15.4301	70.169	54.6745	101.483	12.7426	75.4422	5.92047	2.56571
chr1	280177256	280179533	AAEL017976	+	protein_coding_gene	Name=HSP70Bb				AAEL013339	12.5714	16.6332	16.946	65.8425	58.8348	105.484	15.3835	76.7204	4.98718	2.31822
chr1	280188750	280190941	AAEL020330	-	protein_coding_gene	description=unspecified product				AAEL020330	0.0324348	0	0.141982	7.28045	4.80344	2.58147	0.0581389	4.88845	84.0823	6.39373
chr2	135679185	135680076	AAEL013351	+	protein_coding_gene	description=lethal(2)essential for life protein%2C l2efl				AAEL017976	0.621789	0.530418	0.499009	25.7705	21.5142	7.82598	0.550405	18.3702	33.3758	5.06073
chr2	135712903	135713832	AAEL013345	+	protein_coding_gene	description=alphaA-crystallin%2C putative				AAEL027610	0.563688	0.152653	0.594035	36.3516	25.5076	11.4478	0.436792	24.4357	55.9435	5.8059
chr2	135721109	135721980	AAEL013346	-	protein_coding_gene	description=lethal(2)essential for life protein%2C l2efl				AAEL017975	0.533716	0.416261	0.498416	22.1975	16.297	6.75706	0.482798	15.0839	31.2426	4.96544
chr2	135728469	135729296	AAEL013339	+	protein_coding_gene	description=alphaA-crystallin%2C putative				AAEL013351	1.96928	3.42836	2.18933	34.8815	17.044	30.9823	2.52899	27.6359	10.9277	3.44991
chr2	135736149	135736910	AAEL013349	-	protein_coding_gene	description=lethal(2)essential for life protein%2C l2efl				AAEL013349	37.9319	78.9218	77.7919	488.76	319.49	546.152	64.8819	451.467	6.9583	2.79873
chr2	135739756	135740616	AAEL013350	+	protein_coding_gene	description=heat shock protein 26kD%2C putative				AAEL013348	21.5248	29.3374	29.3417	133.56	80.3602	133.151	26.7346	115.69	4.32736	2.11349
chr2	135754355	135755356	AAEL013344	-	protein_coding_gene	description=lethal(2)essential for life protein%2C l2efl				AAEL013346	235.765	283.901	271.86	674.789	494.393	1081.75	263.842	750.311	2.84379	1.50781
chr2	135762709	135763823	AAEL013348	+	protein_coding_gene	description=lethal(2)essential for life protein%2C l2efl				AAEL013344	61.1143	118.808	98.3761	456.747	343.266	519.802	92.7661	439.938	4.74245	2.24563
Figure 1E. Expression of the indicated genes in mock (-) or CHIKV (MOI = 5) infected Aag2 cells upon RNAi-mediated silencing of Hsf1 at 8 hpi.
AAEL013339				AAEL013345				AAEL013350				AAEL013344				AAEL013351
dsLuc_Mock	dsLuc_CHIKV_8hpi	dsHsf1_CHIKV_8hpi		dsLuc_Mock	dsLuc_CHIKV_8hpi	dsHsf1_CHIKV_8hpi		dsLuc_Mock	dsLuc_CHIKV_8hpi	dsHsf1_CHIKV_8hpi		dsLuc_Mock	dsLuc_CHIKV_8hpi	dsHsf1_CHIKV_8hpi		dsLuc_Mock	dsLuc_CHIKV_8hpi	dsHsf1_CHIKV_8hpi
0.025559	0.038473	0.017701		0.018453	0.025916	0.012007		0.014989	0.02683	0.010972		0.01278	0.010598	0.005373		0.00284	0.005373	0.002405
0.024518	0.046071	0.017701		0.01698	0.035158	0.013048		0.01278	0.048698	0.01541		0.00734	0.012007	0.005759		0.002339	0.006479	0.002405
0.021344	0.054788	0.018711		0.015303	0.037163	0.01323		0.012604	0.048698	0.017458		0.005921	0.015517	0.007442		0.002879	0.007041	0.002388
0.020475	0.037163	0.01698		0.013415	0.022561	0.010672		0.012604	0.028756	0.011281		0.006172	0.009486	0.004843		0.003044	0.004364	0.001994
AAEL013346				AAEL013348				AAEL013349				hsf1
dsLuc_Mock	dsLuc_CHIKV_8hpi	dsHsf1_CHIKV_8hpi		dsLuc_Mock	dsLuc_CHIKV_8hpi	dsHsf1_CHIKV_8hpi		dsLuc_Mock	dsLuc_CHIKV_8hpi	dsHsf1_CHIKV_8hpi		dsLuc_Mock	dsLuc_CHIKV_8hpi	dsHsf1_CHIKV_8hpi
0.303549	0.314253	0.186856		0.003262	0.003721	0.001642		0.023848	0.056328	0.017098		0.073302	0.057114	0.023357
0.244855	0.316439	0.15932		0.002455	0.005083	0.002008		0.022406	0.066523	0.018453		0.066523	0.057114	0.018972
0.225313	0.360982	0.157127		0.002197	0.006172	0.002705		0.021493	0.076947	0.019777		0.063372	0.066064	0.020905
0.307786	0.307786	0.162668		0.002577	0.004016	0.001772		0.022561	0.043889	0.015093		0.062935	0.06983	0.022718

## Sheet: Figure 2
Figure 2A. RNAi silencing of Hsf1 and quantification of CHIKV RNA copies.
Hsf1			CHIKV RNA copies
dsLuc	dsHsf1		dsLuc	dsHsf1
1.2	0.13		1.19	1.43
1	0.14		0.98	1.62
0.8	0.12		0.92	1.38
			0.91	1.31
Figure 2B. RNAi silencing of sHsps and quantification of CHIKV RNA copies.
	dsLuc				dssHsps					CHIKV RNA copies
AAEL013339	1.06	1.01	0.93	0.99	0.28	0.25	0.25	0.31		dsLuc	dssHsps
AAEL013344	0.84	1.28	0.97	0.9	0.25	0.23	0.26	0.33		1.03	1.44
AAEL013345	0.98	1.04	0.95	1.02	0.53	0.56	0.5	0.51		1.05	1.62
AAEL013346	0.98	1.18	0.94	0.89	0.09	0.11	0.11	0.15		0.92	1.7
AAEL013348	1.04	1	0.95	1.01	0.21	0.17	0.27	0.31
AAEL013349	1	1.03	1	0.97	0.38	0.39	0.33	0.42
AAEL013350	1.03	1.15	0.94	0.88	0.39	0.48	0.42	0.58
AAEL013351	0.9	1.07	0.93	1.09	0.8	0.93	0.67	0.84
Figure 2C. RNAi silencing of Hsp70 and quantification of CHIKV RNA copies.
Hsp70			CHIKV RNA copies
dsLuc	dsHsp70		dsLuc	dsHsp70
0.74	0.05		1.05	0.68
0.91	0.04		1.03	0.99
1.27	0.045		0.92	0.94
1.07	0.056

## Sheet: Figure 3
Figure 3A. Effects of Hsf1 modulation using KRIBB11 (10 µM), hsfa1 (100 µM), and DTHIB (10 µM) on sHsp expression measured by RT-qPCR at 12 h.
	DMSO			KRIBB11			hsfa1			DTHIB
AAEL013339	0.964821	0.968171	1.07054	0.191888	0.21071	0.181537	12.196	14.8083	23.4796	5.99323	5.61129	5.43897
AAEL013344	0.867539	1.04247	1.10573	0.122853	0.127627	0.126306	2.55797	2.61172	8.05564	1.84038	1.89868	1.95884
AAEL013345	0.989657	1.02811	0.982821	0.218393	0.163799	0.304603	20.6061	26.4464	47.5048	17.3878	16.6217	14.42
AAEL013346	0.927659	0.97716	1.10318	0.451146	0.44648	0.454284	3.92221	4.96456	12.8765	2.9828	3.16382	3.08799
AAEL013348	0.885768	1.06437	1.06069	0.292194	0.547147	0.580352	5.55967	7.33603	16.3362	4.14106	4.30198	4.14106
AAEL013349	0.89606	1.0693	1.04367	0.259115	0.260015	0.235152	71.0945	67.7274	236.659	6.52812	7.21834	6.3496
AAEL013350	0.96929	1.01396	1.01748	0.143091	0.162668	0.159873	43.865	45.4119	84.4485	5.77572	6.00016	5.06303
AAEL013351	0.865537	1.03288	1.11858	1.09556	0.963707	0.987373	9.39353	13.1016	33.5134	13.6107	13.6579	12.6992
Figure 3B. Effects of Hsf1 modulation using KRIBB11 (10 µM), hsfa1 (100 µM), and DTHIB (10 µM) on sHsp expression measured by RT-qPCR at 24 h.
	DMSO			KRIBB11			hsfa1			DTHIB
AAEL013339	1.01513	0.850667	1.15803	0.462225	0.868541	0.983957	7.16848	9.79243	7.68298	10.9789	197.631	15.798
AAEL013344	0.855595	1.18099	0.989657	0.275476	0.411796	0.456916	1.85961	2.64818	2.19619	6.49802	0.646176	3.32879
AAEL013345	0.871557	1.13813	1.00812	1.01162	1.67791	1.59844	12.8319	13.1927	14.1396	60.8281	64.7436	41.4031
AAEL013346	0.887816	0.99539	1.13158	1.7211	2.7007	2.43401	2.8646	3.80615	2.98625	12.0698	4.54202	7.353
AAEL013348	0.99654	1.14076	0.879649	0.381565	0.532185	0.702222	5.67649	7.43844	5.18736	17.0299	0.323088	14.9804
AAEL013349	0.865537	1.07674	1.07301	2.45661	4.52108	4.68051	56.1676	79.433	57.7467	40.1316	26.8466	27.6972
AAEL013350	0.832199	1.18099	1.01748	0.716978	0.993092	1.54757	45.7278	62.0346	48.6713	31.5594	14.3204	21.781
AAEL013351	0.90021	1.1355	0.978289	4.12197	6.46806	6.83686	8.62386	11.3793	8.92798	69.7119	122.22	46.4734
Figure 3C. Expression analysis of Hsf1, sHsp genes, and CHIKV RNA copies following treatment with KRIBB11 (10 µM), hsfa1 (100 µM), and DTHIB (10 µM) at 12 hpi.
Hsf1					DMSO						KRIBB11						hsfa1								CHIKV RNA copies
DMSO	KRIBB11	hsfa1		AAEL013339	1.10006	0.61454	0.918644	0.977778	1.10771	1.28127	0.273115	0.338582	0.280793	0.253065	0.333921	0.276927	13.9055	12.7072	10.5384	12.2744	10.0392	9.69727			DMSO	KRIBB11	hsfa1
0.74	5.47	0.041876		AAEL013344	1.10831	0.414188	0.900226	1.0855	1.33641	1.15537	1.21281	1.0855	0.875609	0.778279	1.16341	1.07055	22.6017	13.254	11.8627	15.2249	10.9159	6.40127			0.74	5.47	0.041876
1.52	5.83	0.047113		AAEL013345	1.12881	0.576266	0.837875	1.17675	1.01032	1.26998	1.11327	1.09036	0.803743	0.765676	1.12881	0.82634	18.3131	13.8788	11.7518	14.5688	11.3515	9.95076			1.52	5.83	0.047113
1.13	5.32	0.041014		AAEL013346	1.08656	0.506896	0.773655	1.20561	1.1171	1.31018	3.11615	3.01	2.313	2.09909	3.60441	2.3616	6.40751	4.3162	3.36303	3.91704	3.36303	2.62036			1.13	5.32	0.041014
0.79	4.97	0.04045		AAEL013348	1.13616	0.648046	0.885257	1.05275	1.06008	1.21771	0.592205	0.724053	0.54873	0.439571	0.515544	0.670899	27.5536	21.9199	18.1786	21.4688	13.6816	15.9354			0.79	4.97	0.04045
0.9	4.41	0.031736		AAEL013349	1.0861	0.381342	0.778709	1.13222	1.18851	1.43312	5.81249	4.62405	3.43225	3.11484	5.34858	2.96731	173.544	148.999	99.6748	115.293	87.9832	45.8597			0.9	4.41	0.031736
0.93	5.47	0.044572		AAEL013350	0.97797	0.682009	0.887527	1.11563	0.991622	1.34524	1.08513	1.2124	0.816691	0.649708	1.04816	0.851373	161.777	131.404	98.8975	133.238	115.99	97.536			0.93	5.47	0.044572
				AAEL013351	1.11389	0.639759	0.745149	0.886137	1.25319	1.36188	5.83852	6.38905	4.80855	4.3942	7.18806	4.87567	20.6147	12.6022	9.68399	12.867	10.0952	9.4847
Hsf1					DMSO			DTHIB																	CHIKV RNA copies
DMSO	DTHIB			AAEL013339	1.17139	1.03403	0.794583	7.7181	13.9119	16.2037															DMSO	DTHIB
1.40769	0.0213937			AAEL013344	1.19756	1.0498	0.752639	2.7705	5.81678	6.96536															1.40769	0.0213937
0.878634	0.0268922			AAEL013345	1.18961	1.05744	0.752948	17.1546	31.5708	37.0274															0.878634	0.0268922
0.713672	0.0362301			AAEL013346	1.11316	1.15242	0.73442	1.52062	3.28221	4.15448															0.713672	0.0362301
				AAEL013348	1.03279	1.19475	0.772459	4.3082	7.55279	12.017
				AAEL013349	1.10225	1.07959	0.818168	4.5648	10.7074	15.7856
				AAEL013350	1.14385	1.17599	0.680156	7.74829	14.7626	18.6859
				AAEL013351	1.12272	1.21967	0.657611	11.6037	26.4745	33.978
Figure 3D. Expression analysis of Hsf1, sHsp genes, and CHIKV RNA copies following treatment with KRIBB11 (10 µM) and hsfa1 (100 µM) at 24 hpi.
Hsf1					DMSO						KRIBB11						hsfa1								CHIKV RNA copies
DMSO	KRIBB11	hsfa1		AAEL013339	1.21827	0.929702	1.01737	0.955839	0.861451	1.01737	0.209474	0.304569	0.249107	0.249107	0.302465	0.274493	26.6274	25.1911	26.6274	21.0368	22.7035	22.7035			DMSO	KRIBB11	hsfa1
1.14	0.53	1.86		AAEL013344	1.29513	0.988349	0.915792	1.0232	0.802789	0.974742	0.082646	0.1676	0.164151	0.12879	0.139961	0.160772	22.8337	21.4528	23.8033	17.915	12.3214	22.5193			0.8	2.78	0.153381
0.83	0.67	1.89		AAEL013345	1.27815	1.08979	0.781356	0.820203	0.910072	1.12043	0.213758	0.337756	0.347251	0.222836	0.361998	0.317329	49.6614	37.1181	52.1304	41.4716	32.538	40.059			0.94	2.44	0.139197
0.98	0.66	2.27		AAEL013346	1.24533	1.13016	0.856499	0.924358	0.886704	0.956956	0.22477	0.51282	0.705405	0.38596	0.530904	0.538315	8.31965	7.65564	9.29544	6.52747	5.88288	8.49447			0.91	1.52	0.101898
1.11	0.49	1.36		AAEL013348	1.11098	1.12648	0.902393	1.06572	0.940713	0.853715	0.236814	0.374186	0.390076	0.330295	0.314652	0.415185	51.3334	52.05	52.05	45.6273	48.5644	48.5644			1.37	2.09	0.06017
0.89	0.59	1.74		AAEL013349	1.33	1.05	0.84	0.69	0.87	1.22	0.333724	0.649198	0.89921	0.378071	0.686214	0.601539	318.849	293.401	429.564	321.067	143.681	332.389			0.93	1.76	0.14311
1.05	0.65	2.31		AAEL013350	1.32356	1.20951	0.709279	0.724182	0.873225	1.16024	0.113002	0.19404	0.224444	0.126256	0.160921	0.181046	375.957	331.859	363.151	226.666	205.704	331.859			1.05	3.19	0.064937
				AAEL013351	1.22716	1.21868	0.917208	0.809623	0.809623	1.01771	1.16096	1.40963	1.71157	1.02479	1.44927	1.51081	45.1083	42.3803	55.1512	36.6393	39.5422	53.6431

## Sheet: Figure 4
Figure 4B. The effect of hsfa1 (100 µM) on CHIKV replication was assessed using RT-qPCR on positive sense (+) viral RNA.
hpi	Mock			hsf1a
-10	1.02298	1.01591	0.961111	99	100	99
0				100	100	100
1				100	100	100
2	2153.96	4132.43	4982.92	100	100	100
4	9965.83	9559.87	5123.01	99	99	99
6	68926.7	172086	135956	93	86	87
8	1933488	1293434	2205653	68	56	55
10	3097719	3013011	4144523	38	49	33
Figure 4C. The effect of hsfa1 (100 µM) on CHIKV replication was assessed using RT-qPCR on negative sense (-) viral RNA.
hpi	Mock			hsf1a
-10	2.80776	0.079628	0.112611	97	96	99
0				100	100	99
1				99	100	99
2	17.3808	25.6239	27.6541	100	99	99
4	44.3057	32.8864	70.4936	98	97	96
6	379.885	675.317	261.274	77	83	79
8	1407.99	1883.79	1845.02	40	51	30
10	4037.99	1617.35	6205.88	34	15	3
Figure 4D. The effect of KRIBB11 (10 µM) on CHIKV replication was assessed using RT-qPCR on positive sense (+) viral RNA.
hpi	Mock			KRIBB11
-10	1.02298	1.01591	0.961111
0
1
2	2153.96	4132.43	4982.92	5.09075	4.91734	3.80495
4	9965.83	9559.87	5123.01	6.01213	4.49362	3.55014
6	68926.7	172086	135956	2.92387	3.00607	2.67192
8	1933488	1293434	2205653	1.64476	1.40238	1.27269
10	3097719	3013011	4144523	1.38307	1.73854	1.59978
Figure 4E. The effect of KRIBB11 (10 µM) on CHIKV replication was assessed using RT-qPCR on negative sense (-) viral RNA.
hpi	Mock			KRIBB11
-10	2.80776	0.079628	0.112611
0
1
2	17.3808	25.6239	27.6541	3.09603	4.08523	1.75372
4	44.3057	32.8864	70.4936	2.73287	2.73287	1.7782
6	379.885	675.317	261.274	2.21978	1.86661	1.87959
8	1407.99	1883.79	1845.02	1.25738	1.19783	1.2315
10	4037.99	1617.35	6205.88	1.09461	1.29273	1.54801

## Sheet: Figure 5
Figure 5A. SINV RNA levels in Aedes aegypti Aag2 cells treated with KRIBB11 (10 µM) or hsfa1 (100 µM) at 12 hpi
DMSO	KRIBB11	hsfa1
0.837783	11.2718	0.078272
0.969053	12.1649	0.061411
1.02431	9.61074	0.046865
1.0678	11.194	0.054585
1.09783	13.038	0.051284
1.00323	10.5901	0.04785
Figure 5B. ASALV RNA levels in Aedes aegypti Aag2 cells treated with KRIBB11 (10 µM) or hsfa1 (100 µM) at 12 hpi
DMSO	KRIBB11	hsfa1
1.14	514	0.37
1.16	161	0.28
0.37	314	0.2
1.33	1258	0.18
Figure 5C. DENV RNA levels in Aedes aegypti Aag2 cells treated with hsfa1 (100 µM) at 72 hpi
DMSO	hsfa1
0.78	0.37
1.3	0.52
1.03	0.63
0.95	0.54
Figure 5D. CHIKV RNA levels upon treatment with KRIBB11 (5 µM) and hsfa1 (100 µM) at 12 hpi in Aedes albopictus U4.4 cells
DMSO	KRIBB11	DMSO	hsfa1
1.96729	2.15279	1.40079	0.170311
0.538198	3.1301	1.05427	0.093185
0.798968	4.36569	0.844543	0.190286
0.695542	1.53284	0.700396	0.110816
Figure 5E. CHIKV RNA levels upon treatment with KRIBB11 (5 µM) and hsfa1 (100 µM) at 12 hpi in Dicer-2 deficient Aedes albopictus C6/36 cells
DMSO	KRIBB11	DMSO	hsfa1
0.946012	1.81495	0.894485	0.104323
0.852594	3.75791	0.767974	0.095997
1.48445	2.9484	1.44306	0.103602
0.716943	1.68171	0.894485	0.063775
Figure 5F. ONNV RNA levels upon treatment with KRIBB11 (5 µM) and hsfa1 (100 µM) at 12 hpi in Anopheles gambiae Mos55 cells
DMSO	KRIBB11	DMSO	hsfa1
0.895351	5.54245	3.41985	0.000566
1.24016	2.80991	0.225928	0.000493
1.07962	6.10726	0.11375	0.000496
0.78487	1.19791	0.240471	0.000368

## Sheet: Figure S1
Figure S1A. CHIKV RNA levels quantified by RT-qPCR, CHIKV/LAP mRNA ratio (x106)
4h		8h		48h
CHIKV -	CHIKV +	CHIKV -	CHIKV +	CHIKV -	CHIKV +
1.40769e-06	0.0178463	1.04247e-06	2.86479	1.45734e-06	2.85159
8.78633e-07	0.0103792	1.24833e-06	2.08267	1.04488e-06	2.62399
8.08508e-07	0.0948482	7.6843e-07	1.04858	6.56712e-07	2.53461
Figure S1B. CHIKV RNA levels quantified by RNA-seq, CHIKV reads per million reads (x104)
4h		8h		48h
CHIKV -	CHIKV +	CHIKV -	CHIKV +	CHIKV -	CHIKV +
0.000563213	0.8013	0.0028614	6.6035	0.00387326	10.1707
0.00026117	1.0655	0.00272167	4.9884	0.00292469	11.2763
0.000294141	0.8891	0.00323072	3.3197	0.0036001	11.0472

## Sheet: Figure S2
Figure S2A. mRNA expression of sHSP AAEL013339 in Aedes aegypti midgut													Figure S2B. mRNA expression of sHSP AAEL013339 in Aedes aegypti carcass
24 hours post blood feeding				48 hours post blood feeding				72 hours post blood feeding					24 hours post blood feeding				48 hours post blood feeding				72 hours post blood feeding
DMSO	DTHIB	CHIKV	CHIKV + DTHIB	DMSO	DTHIB	CHIKV	CHIKV + DTHIB	DMSO	DTHIB	CHIKV	CHIKV + DTHIB		DMSO	DTHIB	CHIKV	CHIKV + DTHIB	DMSO	DTHIB	CHIKV	CHIKV + DTHIB	DMSO	DTHIB	CHIKV	CHIKV + DTHIB
13.6469	18.7719	0.0268395	20.5419	0.988514	8.01851	0.0568511	2.48515	1.80946	2.21232	0.568629	0.91736		0.249221	0.729763	0.250955	0.102273	0.297302	0.659754	5.57897	17.7531	2.52373	1.79696	0.478158	1.07591
0.362361	0.00634792	33.255	14.5253	0.024918	1.1355	7.12719	0.0969465	0.106252	0.0581354	0.10122	0.144142		0.536072	0.184988	0.361107	0.294329	2.92817	0.773782	0.812252	2.37841	0.0984517	0.704934	0.0331594	1.4495
34.5473	17.3938	16.3419	40.8001	1.80667	0.903335	5.70938	2.89454	30.815	0.340461	0.75553	16.7439		1.3477	19.0339	0.42499	0.39107	0.882703	0.668964	1.3566	0.450625	0.319871	1.15313	0.446137	3.79884
0.250087	0.392428	0.00250756	0.806921	3.87268	0.155322	0.0137286	3.68926	0.179937	1.06848	0.468318	0.110764		6.17098	1.61384	24.8556	0.392428	2.86791	0.570382	6.54322	0.986233	0.976411	0.232541	0.446137	0.187578
21.5632	44.6473	1.18962	13.9336	0.490843	0.140958	0.18471	1.12766	0.29845	0.745128	0.77677	0.508937		5.22525	3.01154	0.0329289	19.0339	0.366021	8.87656	0.184284	17.3878	0.27654	0.46187	22.7148	0.102633
25.1154	1.67075	9.38593	0.37126	14.5539	0.0393725	0.310644	0.501157	2.74263	0.106991	2.78092	0.484833		0.143637	0.312191	0.313275	0.107731	0.895025	0.444421	1.14076	0.586417	9.81889	0.77677	0.402082	0.256239
0.00188072	13.182	1.00382	9.9211	4.15064	2.64512	0.430276	2.33486	7.33888	0.826771	0.923741	0.662301		1.91255	0.471556	0.113873	0.0520305	1.08673	0.702222	2.8481	0.757858	16.3993	0.198273	0.284315	0.0156853
0.00645888	11.9629	3.68203	0.556904	5.78908	3.21169	0.0671408	16.8343	0.0977716	1.29734	0.436956	0.131721		9.00359	0.376442	0.449222	0.173199	0.578344	5.6962	0.726986	113.772	0.700065	0.22462	32.347	0.357387
1.02491	3.05358	0.395158	13.982	0.0338039	0.0223023	6.88441	5.66994	1.59722	0.422072	0.122051	0.443056		0.97976	8.25633	0.727238	0.263432	2.20381	1.08673	13.2691	1.15669	0.413386	0.265275	0.296388	0.364897
3.47136	0.270838	13.8374	0.0691321			1.94981	0.0252659		249.961	0.519631	1.29734		0.0710757	0.0636145	0.377749	13.091			1.97247	2.08493		2.33846	0.983202	133.026
		6.68302	59.7348			0.0782011	0.0534129		0.191519	0.178694	0.592776				0.271778	0.148702			1.69349	0.466516		0.129908	0.465083	0.284315
		0.089034	12.2993			1.25992	0.385108			2.35473	0.282351				0.203133	3.97375			1.8025	0.926588			0.898481	0.191519
Figure S2C. mRNA expression of sHSP AAEL013344 in Aedes aegypti midgut													Figure S2D. mRNA expression of sHSP AAEL013344 in Aedes aegypti carcass
24 hours post blood feeding				48 hours post blood feeding				72 hours post blood feeding					24 hours post blood feeding				48 hours post blood feeding				72 hours post blood feeding
DMSO	DTHIB	CHIKV	CHIKV + DTHIB	DMSO	DTHIB	CHIKV	CHIKV + DTHIB	DMSO	DTHIB	CHIKV	CHIKV + DTHIB		DMSO	DTHIB	CHIKV	CHIKV + DTHIB	DMSO	DTHIB	CHIKV	CHIKV + DTHIB	DMSO	DTHIB	CHIKV	CHIKV + DTHIB
12.6977	17.4663	0.0249728	19.1132	0.000839315	4.98948	0.462938	0.139553	0.121301	0.156764	2.16846	0.39411		7.81638	3.26368	0.274809	2.22145	6.02099	2.07053	12.3805	7.3615	0.919479	0.00283761	1.46296	3.31473
0.337159	0.0355625	7.47203	63.8449	1.52508	0.242977	0.33889	0.124904	0.215636	0.0249757	1.28937	0.569067		2.60539	0.95033	1.33007	2.42251	5.9794	3.24901	0.312083	0.0376815	0.307549	0.441012	0.15061	0.000936061
74.3623	16.184	72.3289	14.089	0.0801524	0.992329	0.696835	0.299139	13.2385	0.146266	1.4914	29.7882		7.73553	29.0708	0.505751	0.485149	0.358489	0.307786	1.03526	0.386891	1.02732	2.54716	2.08333	1.77632
1.03994	0.365135	0.00952873	0.7508	6.10034	1.26478	64584	279.924	0.667421	0.0881846	0.990803	0.833163		34.2136	0.00755423	389.776	2.62351	2	0.664343	0.233258	0.000437024	2.08333	1.00618	0.0722374	0.0042713
9.4906	22.2618	1.10688	12.9645	0.992329	1.14781	2.11241	0.528103	0.128218	0.320117	1.31647	0.218646		158.298	1.71892	0.212642	2.07268	0.0818996	10.7779	5.77572	17.5087	1.65736	0.0432514	21.689	0.434941
23.3686	7.65552	8.73314	0.345438	1.71581	0.32061	0.0835562	0.510113	0.357662	0.0459647	1.19472	0.208291		1.09543	0.363871	1.26269	0.296581	1.98618	0.0149885	0.0281641	0.00116941	10.1886	0.109491	0.00842499	0.0384437
0.00174991	12.2652	17.1662	9.23108	2.02636	1.65736	0.475953	0.286954	0.569067	1.4811	0.396851	228.598		0.182567	1.33469	0.136455	3.67183	0.476319	0.0642571	1.56917	0.432269	1.62326	0.249808	3.11426	0.000270683
0.00600966	1.63184	4.77831	0.518171	1.27358	3.11426	1.36499	3.05017	42.4199	1.10701	0.102712	257.186		0.0421448	1.68354	0.0146445	0.268222	7.11074	0.238159	0.0633725	64.4452	0.971907	0.0476589	0.999231	0.000648273
0.953629	2.8412	3.37877	36.0393	0.275264	0.822958	3.65251	4.19564	3.90865	0.181328	0.0524349	0.190343		0.035686	0.0214408	12.0545	0.00196194	0.0703162	0.479632	1.26576	0.0679209	0.0620205	0.0435522	1.4937	0.0510796
1.35802	0.252001	52.9478	0.064324			1.11643	1.85175		78.6116	1.08423	0.311363		0.00389678	0.502258	3.08763	0.246815			5.57897	2.08493		0.0126817	0.140524	988.358
		6.21821	55.5802			3.67792	2.4434		0.365178	1.25412	0.0985275				7.06897	0.599362			1.86607	0.000416326		0.0727399	0.00836679	2.21743
		0.205399	1.35332			1.38404	2.39312			0.115556	1.13813				0.0694202	15.687			0.019915	0.000815516			0.978667	0.36574
Figure S2E. mRNA expression of sHSP AAEL013350 in Aedes aegypti midgut													Figure S2F. mRNA expression of sHSP AAEL013350 in Aedes aegypti carcass
24 hours post blood feeding				48 hours post blood feeding				72 hours post blood feeding					24 hours post blood feeding				48 hours post blood feeding				72 hours post blood feeding
DMSO	DTHIB	CHIKV	CHIKV + DTHIB	DMSO	DTHIB	CHIKV	CHIKV + DTHIB	DMSO	DTHIB	CHIKV	CHIKV + DTHIB		DMSO	DTHIB	CHIKV	CHIKV + DTHIB	DMSO	DTHIB	CHIKV	CHIKV + DTHIB	DMSO	DTHIB	CHIKV	CHIKV + DTHIB
3.0409	4.11532e+07	0.054959	4.57731	1.65992	0.208933	0.0819626	0.0247078	0.237062	6.0349	0.47742	0.770213		0.283123	0.162611	0.151722	0.0750762	0.977913	0.353009	5.97019	8.6805	0.905425	2.68825	0.338368	1.66632
0.858268	0.0146242	4.99159	3.23665	1.35765	1.1984	3.1846	0.321103	1.09682	0.484084	12.8467	0.121021		0.404581	0.200198	0.298231	1.20539	1.57765	1.36394	3.13351	1.17103	0.245989	0.512871	0.47522	6.66529
3.74379	87.6997	7.53966	10.0178	0.43864	0.547568	3.9207	0.518031	25.8722	0.819792	0.634341	90.0922		0.98248	9.34698	0.217562	0.93271	0.691489	0.5062	0.839602	0.428622	0.254664	0.443396	0.468677	6.39377
0.179804	0.0874438	0.0868398	0.179804	0.384515	0.72252	1.21513	0.135007	0.151074	0.786397	0.591861	3.14559		9.84574	3.32764	10.6258	0.352208	1.10021	0.56557	0.816643	0.606163	2.9622	0.710382	2.8219	0.66281
2.27285	370.801	19.6234	241.269	1.11815	0.203219	1.97398	0.139768	1.73307	42.3218	1.35035	0.427303		6.9139	246.339	0.175495	8.60097	0.296844	5.34347	15.9754	57.9918	0.212667	0.0919292	5.05134	0.715323
402.962	0.37229	5.87464	0.288072	5.70059	0.158341	0.586869	0.175691	0.698983	0.587773	20.4401	7.27693		0.0930726	1.13642	0.762865	0.834799	1.22076	0.278892	2.69032	2.5452	5.45155	0.437291	1.4406	0.0623558
0.168346	182.848	0.687533	75.8197	1.40553	0.126842	2.49858	0.87728	1.11213	1.28639	6.20456	1.61701		0.124094	0.289072	0.114189	0.105806	0.918771	0.453061	5.76683	0.394413	1.55473	0.178831	0.300756	0.380684
0.0497038	1813.42	1.45851	11.3885	1.14164	0.551377	1.24066	1.84179	1.1434	0.52973	1.46747	1.20025		83.5461	1.04572	1.12467	0.177329	1.81224	1.55593	2.78519	4.25093	0.440333	0.217135	31.0531	0.276752
0.228379	0.680421	0.288072	0.742005	0.257226	0.251933	2.992	2.26751	0.638753	3.03844	2.73839	33.6686		1.15229	15.7743	0.266924	0.0914736	1.41204	1.48224	8.09919	1.00541	7.49884	0.145256	0.269184	0.0951711
0.325223	0.907205	3.08335	0.0154045			0.960002	2.28328		153.631	41.7392	1.46747		0.1174	0.403181	0.160373	2.74062			8.44313	7.93251		1.35347	0.963707	570.731
		1.48916	13.3106			1.96035	0.637771		1.66247	7.32755	0.448547				0.455177	1.29639			2.9851	0.577454		0.0945137	0.39685	0.491978
		0.0761243	0.7762			1.00773	0.334739			0.225833	1.47768				0.661815	2.99904			2.23114	1.49255			0.267325	0.183858
Figure S2F. CHIKV RNA levels in Aedes aegypti midgut								Figure S2H. CHIKV titers in Aedes aegypti midgut								Figure S2I. CHIKV infection rates in Aedes aegypti midgut
24 hours post blood feeding		48 hours post blood feeding		72 hours post blood feeding				24 hours post blood feeding		48 hours post blood feeding		72 hours post blood feeding					24 hours post blood feeding		48 hours post blood feeding		72 hours post blood feeding
CHIKV	CHIKV + DTHIB	CHIKV	CHIKV + DTHIB	CHIKV	CHIKV + DTHIB			CHIKV	CHIKV + DTHIB	CHIKV	CHIKV + DTHIB	CHIKV	CHIKV + DTHIB				CHIKV	CHIKV + DTHIB	CHIKV	CHIKV + DTHIB	CHIKV	CHIKV + DTHIB
0.161855	3.84446	0.201486	0.496116	0.460892	0.364124			1000	3160	3160	100000	31600	10000			Infected	9	9	8	8	8	4
0	5.4747	1.61189	0	2.83333	0			0	316	100000	0	100000	0			Non-infected	3	3	4	4	4	8
102.735	10.7241	0.447125	0.152698	0	0			10000	10000	1000	3160	0	0
0.000489223	0	0	0	0	1.75625			3160	0	0	0	0	100000
4.57186	74.6867	3.62693	1.23008	0.684205	0			316	31600	316000	10000	316000	0
5.21541	0	1.24725	0.229848	1.03706	0.825019			1000	0	10000	10000	31600	1000
3.02677	46.2949	0	0	0	0			31600	3160	0	0	0	0
0.860221	0.0864362	1.5897	0.234677	0	0			316	316	100000	1000000	0	0
0	0	0	0.129296	0.759173	0			0	0	0	31600	10000	0
17.301	0.618901	0.318364	0.000261437	1.80563	0			1000	10000	10000	316	3160	0
0	61.5113	3.00789	0	5.32396	0			0	3160	316	0	31600	0
0.114449	15.8102	0	1.07085	0.14788	0.371775			1000	10000	0	100000	3160	3160
